# Supplementary material for: The Tumor-Associated Calcium Signal Transducer 2 (TACSTD2) oncogene is upregulated in cystic epithelial cells revealing a potential new target for polycystic kidney disease
Source: PLoS Genet. 2024 Dec 12;20(12):e1011510. doi: 10.1371/journal.pgen.1011510 (PMC11670935; doi:10.1371/journal.pgen.1011510)
Supplement: S1 Table — (XLSX) [file pgen.1011510.s001.xlsx]

## Sheet: S1_Table
mRNA	Log2FC	FDR	Neg Log10 FDR
Tmem100	0.666959	0.000130793	3.88342
Aass	0.555292	0.00207827	2.6823
Gm48107	0.554026	0.00725186	2.13955
D630023F18Rik	0.496549	0.0121211	1.91646
Rasgrf2	0.455686	0.0128878	1.88982
Slc14a2	0.434108	0.0132852	1.87663
Zfp185	0.42456	3.96476e-12	11.4018
Cdkl1	0.420895	1.17054e-27	26.9316
Arhgef37	0.409119	5.98377e-05	4.22302
Mttp	0.408428	0.0449782	1.347
4930512B01Rik	0.374907	0.00372822	2.4285
Sema3c	0.357392	6.70995e-05	4.17328
Hsd17b11	0.353148	0.000451777	3.34508
Ccdc25	0.342693	0.0110509	1.9566
Impa1	0.341417	0.000316397	3.49977
Gcsh	0.32803	9.40011e-05	4.02687
Tacstd2	0.319617	0.00358593	2.4454
Mettl2	0.315997	3.63706e-06	5.43925
Atg4a	0.314067	0.00196964	2.70561
Scn8a	0.312195	0.0422336	1.37434
Arpin	0.300432	1.02787e-07	6.98806
Plscr4	0.290052	0.0155285	1.80887
Necap1	0.287257	0.0112922	1.94722
Bach2	0.286382	0.00328668	2.48324
Gm44950	0.275622	0.00401836	2.39595
Plxdc2	0.2659	0.00017866	3.74797
Slc22a15	0.261156	0.00671321	2.17307
Chmp2b	0.257521	0.0277533	1.55669
Zmat3	0.253673	0.00974879	2.01105
Ehbp1	0.25226	0.000451777	3.34508
Colgalt2	0.251884	0.00693936	2.15868
Scarb2	0.251532	0.0277693	1.55644
Zfas1	0.24926	0.0422336	1.37434
Irf6	0.248346	0.000155227	3.80903
Sparcl1	0.245846	0.0277693	1.55644
Dkk3	0.245253	4.56797e-07	6.34028
Ostm1	0.238656	0.00384043	2.41562
Rab2b	0.236275	0.0377479	1.42311
Akap12	0.228773	0.00285478	2.54443
Nif3l1	0.223323	0.00136698	2.86424
Ptpdc1	0.222795	0.0077543	2.11046
Aif1l	0.217577	0.00282382	2.54916
Nab1	0.214297	0.0193162	1.71408
Fancc	0.197155	0.0284734	1.54556
Rhpn2	0.196312	0.0277533	1.55669
Ablim1	0.196038	0.000571422	3.24304
Osbpl9	0.194559	0.0121211	1.91646
Fbxo25	0.193234	7.34456e-05	4.13403
Slc37a3	0.188353	0.00401836	2.39595
Mgat5	0.1809	0.00725186	2.13955
Cfap20	0.179602	0.00974879	2.01105
Gnptab	0.177506	0.0422336	1.37434
Arhgef9	0.17529	0.0422336	1.37434
Sgms1	0.166724	0.0284734	1.54556
Sh3d19	0.165668	0.00223931	2.64989
Susd6	0.151828	0.0449782	1.347
Bach1	0.140886	0.0481548	1.31736
Igsf5	0.139985	0.00671321	2.17307
Ube2z	0.0996962	0.00429012	2.36753
Tspan14	-0.13112	0.0481548	1.31736
Uba1	-0.143244	0.040263	1.39509
Lig3	-0.155472	0.0396103	1.40219
Nrp2	-0.159769	0.0132852	1.87663
Taco1	-0.160828	0.0411322	1.38582
Acly	-0.165703	0.0124669	1.90424
Nuak1	-0.185779	0.0381172	1.41888
Vil1	-0.188643	0.0121211	1.91646
Aplnr	-0.197448	0.00951682	2.02151
Pxylp1	-0.202149	0.0404558	1.39302
Itga9	-0.202731	0.00172288	2.76375
F2r	-0.20667	0.0422336	1.37434
Vstm4	-0.209581	0.0167011	1.77725
Ccn4	-0.216701	0.0194956	1.71006
Clca3a1	-0.219494	0.00372822	2.4285
Smtnl2	-0.231755	0.0390009	1.40893
Adamts16	-0.248538	0.0405343	1.39218
Col6a3	-0.258673	0.0422336	1.37434
Fbn1	-0.260763	0.00384043	2.41562
Tmco6	-0.262373	0.0189366	1.7227
Col14a1	-0.278496	0.0121211	1.91646
Ntn4	-0.329157	0.0277533	1.55669
Fbln5	-0.338326	2.47954e-08	7.60563
Srpx2	-0.338858	0.00013527	3.8688
Svep1	-0.343348	1.02787e-07	6.98806
Bcl11b	-0.369182	0.00379958	2.42026
Pklr	-0.415098	0.0422336	1.37434
Lad1	-0.488913	0.00185785	2.73099
Chrna4	-0.498485	0.00427754	2.36881
Spns2	-0.556315	2.97403e-06	5.52665
Dnah5	-0.565419	0.0287612	1.54119
Pkd2	-1.12358	2.09289e-91	90.6793
