# Supplementary material for: The Tumor-Associated Calcium Signal Transducer 2 (TACSTD2) oncogene is upregulated in cystic epithelial cells revealing a potential new target for polycystic kidney disease
Source: PLoS Genet. 2024 Dec 12;20(12):e1011510. doi: 10.1371/journal.pgen.1011510 (PMC11670935; doi:10.1371/journal.pgen.1011510)
Supplement: S2 Table — (XLSX) [file pgen.1011510.s002.xlsx]

## Sheet: S2_Table
mRNA	Log2FC	FDR	Neg Log10 FDR
Tacstd2	2.13545	1.74139e-59	58.7591
S100a14	1.98023	3.05373e-26	25.5152
Bst1	1.95264	1.11636e-66	65.9522
Egr1	1.84703	2.10921e-51	50.6759
Aldh1a1	1.84612	1.03751e-43	42.984
S100a6	1.77309	6.85599e-36	35.1639
Scel	1.75616	2.1082e-111	110.676
Col12a1	1.64298	9.73427e-35	34.0117
Slc14a2	1.57558	6.11905e-26	25.2133
Eppk1	1.56878	9.12108e-10	9.03995
Socs3	1.567	1.51638e-18	17.8192
Wnt7b	1.55124	9.50146e-24	23.0222
Krt80	1.52989	3.79039e-33	32.4213
Lgals3	1.52124	2.22601e-40	39.6525
Kcne1l	1.5209	2.58613e-29	28.5873
Serpina3g	1.51123	2.99863e-13	12.5231
Maff	1.51105	3.61755e-24	23.4416
Lrrc75b	1.48634	1.57125e-26	25.8038
Golm1	1.47828	2.70018e-36	35.5686
Ntm	1.47605	2.16217e-27	26.6651
Btc	1.46476	1.15068e-36	35.939
F2rl1	1.462	1.85505e-64	63.7316
Tnfrsf12a	1.44931	1.85445e-24	23.7318
Il34	1.43945	5.47352e-30	29.2617
Cldn3	1.43884	2.64512e-10	9.57755
Krt18	1.41682	1.87876e-23	22.7261
Ms4a2	1.40928	2.3774e-16	15.6239
Lamb3	1.37785	1.92504e-15	14.7156
Ttc39a	1.37678	4.91616e-18	17.3084
Iqgap3	1.36885	4.16014e-33	32.3809
Ccn1	1.36791	7.15503e-29	28.1454
Zfp185	1.36585	3.87758e-101	100.411
Arhgef37	1.34368	1.50986e-33	32.8211
Diaph3	1.34203	4.40826e-27	26.3557
Pmaip1	1.34009	2.63606e-19	18.579
Bok	1.33628	2.12697e-19	18.6722
Ifit3	1.33571	2.25021e-29	28.6478
Plac8	1.32945	6.9116e-28	27.1604
Spp1	1.3271	1.85505e-64	63.7316
Chst9	1.31413	6.47007e-34	33.1891
Krt19	1.31196	1.50242e-05	4.82321
Itgb4	1.3114	6.44446e-14	13.1908
Plcxd2	1.30273	2.41158e-26	25.6177
Bex1	1.29544	1.12023e-22	21.9507
H3c8	1.26182	0.000360133	3.44354
Fgd3	1.26033	2.4098e-29	28.618
H3c3	1.248	0.000330937	3.48025
Gm42583	1.24634	2.19369e-11	10.6588
Mal2	1.23996	1.22469e-40	39.912
Ifit3b	1.23047	1.12023e-22	21.9507
Tubb6	1.22435	6.74377e-26	25.1711
Sema3c	1.22078	7.66276e-37	36.1156
Chpf	1.21737	6.85541e-07	6.16397
Kif23	1.2163	1.02197e-36	35.9906
H2ac7	1.21156	3.59677e-06	5.44409
Pcsk9	1.21123	1.74319e-13	12.7587
Anln	1.20376	4.92688e-37	36.3074
Pdpn	1.19531	2.91614e-49	48.5352
Mybl2	1.19492	1.31607e-20	19.8807
H2ac8	1.19374	0.000273766	3.56262
H2bc11	1.18669	1.49222e-05	4.82617
Ect2	1.18589	9.36948e-23	22.0283
H3c1	1.18467	0.000517807	3.28583
Tnfsf15	1.18412	1.00328e-14	13.9986
Anxa3	1.18388	4.26396e-84	83.3702
Pif1	1.17993	1.28405e-20	19.8914
Slc7a1	1.17802	2.10548e-25	24.6766
Arpin	1.1762	1.6376e-73	72.7858
H3c11	1.17612	0.00290858	2.53632
Ccn2	1.1593	1.18006e-27	26.9281
Csf1	1.15689	2.31548e-20	19.6354
1700016C15Rik	1.15168	3.33966e-15	14.4763
Lama5	1.15072	5.11797e-13	12.2909
Il33	1.14719	1.47541e-16	15.8311
H3c10	1.14404	0.0034147	2.46665
Klf5	1.14335	3.34519e-14	13.4756
Slc10a2	1.14285	1.63027e-10	9.78774
Adgrg6	1.14073	5.70301e-52	51.2439
H2bc14	1.13825	1.74414e-09	8.75842
Cdh3	1.13783	2.47917e-17	16.6057
St6galnac2	1.13648	5.13523e-23	22.2894
H2ac15	1.13456	0.000324627	3.48862
H2bc9	1.13243	2.80644e-10	9.55184
Hist1h2ap	1.13226	0.00277468	2.55679
Anxa13	1.12763	7.47373e-16	15.1265
Asns	1.12307	2.28608e-20	19.6409
Melk	1.12156	1.3286e-23	22.8766
Dlgap5	1.118	9.80058e-24	23.0087
Sgcd	1.11724	7.71662e-17	16.1126
H2ac4	1.11643	0.000390445	3.40844
Lamc2	1.11311	4.22472e-46	45.3742
Osmr	1.11088	3.08813e-21	20.5103
Muc1	1.10438	1.36038e-18	17.8663
Klf6	1.10407	8.06826e-57	56.0932
Rrm1	1.10393	5.09969e-41	40.2925
Slc7a5	1.09826	3.05892e-19	18.5144
H2ac11	1.09581	0.00305802	2.51456
Mkrn2os	1.09443	6.66581e-23	22.1761
Gm29408	1.09244	0.000481552	3.31736
H2bc7	1.09201	0.000135632	3.86764
H1f5	1.08895	3.88538e-16	15.4106
Psrc1	1.08667	1.99767e-11	10.6995
Ugt8a	1.08603	2.45838e-33	32.6094
Mfap5	1.08565	1.57041e-11	10.804
Mgp	1.0846	1.91511e-20	19.7178
Nrg1	1.08348	7.1259e-25	24.1472
H2bc15	1.08263	6.4628e-11	10.1896
Ube2c	1.08208	3.22635e-18	17.4913
Slc38a4	1.07977	1.91519e-27	26.7178
Fam129a	1.07432	2.86783e-39	38.5424
Creb5	1.07096	2.3114e-11	10.6361
Sfn	1.07027	2.48543e-10	9.6046
Igsf9b	1.06743	1.4991e-30	29.8242
H3c15	1.06512	0.0086394	2.06352
Ticrr	1.06311	2.51975e-17	16.5986
Cd44	1.06277	9.02115e-16	15.0447
Ulbp1	1.06252	2.38047e-20	19.6233
Zmat3	1.06104	1.7094e-24	23.7672
Akr1b8	1.06093	9.36918e-26	25.0283
Anxa2	1.05924	1.86803e-50	49.7286
H2bc12	1.0565	5.92179e-11	10.2275
Dcdc2a	1.05597	5.85998e-25	24.2321
Tedc1	1.05316	1.96638e-22	21.7063
Slc25a24	1.05174	2.95388e-25	24.5296
Espl1	1.05026	7.50524e-19	18.1246
Apobec3	1.0481	1.35769e-29	28.8672
Pimreg	1.04727	2.21186e-16	15.6552
Adcy7	1.04505	1.25278e-19	18.9021
Efemp1	1.0446	7.7135e-82	81.1127
Nipal1	1.04024	1.97635e-20	19.7041
H2ac13	1.04008	0.00480537	2.31827
Asf1b	1.0375	5.71284e-23	22.2431
Cdca8	1.03452	2.8529e-22	21.5447
Hkdc1	1.03262	6.04874e-14	13.2183
Krt8	1.03189	3.38635e-17	16.4703
Slc7a6	1.02504	9.22807e-54	53.0349
H2ax	1.02481	0.000223459	3.6508
Ppl	1.02194	1.35681e-21	20.8675
H2bc8	1.02058	0.000221883	3.65388
Ifnlr1	1.02034	5.09684e-25	24.2927
Gtse1	1.02016	8.70205e-11	10.0604
Slfn9	1.01892	3.12913e-19	18.5046
Ccnb1	1.01873	1.16169e-24	23.9349
H3c2	1.01849	0.000263565	3.57911
Stil	1.01837	1.33273e-16	15.8753
H1f3	1.01695	8.62928e-08	7.06403
Kif18b	1.01381	5.55487e-22	21.2553
Sdc1	1.01374	2.03986e-19	18.6904
Ripk3	1.0108	3.85679e-07	6.41377
Kif14	1.01047	5.35802e-13	12.271
Zfp469	1.01031	3.05943e-06	5.51436
Ccnf	1.00913	6.31534e-27	26.1996
Fras1	1.00865	4.02118e-29	28.3956
H2bc3	1.00779	4.80469e-09	8.31833
Prelp	1.00729	4.14045e-09	8.38295
Fam83d	1.00511	5.69355e-18	17.2446
Lgals1	1.00213	1.68449e-14	13.7735
Incenp	1.00164	7.0534e-16	15.1516
Thy1	0.99914	4.04713e-07	6.39285
Smpdl3b	0.997844	5.69022e-08	7.24487
Prc1	0.997219	3.74398e-20	19.4267
Cdk1	0.99663	2.05718e-21	20.6867
Gm20628	0.995308	1.37292e-31	30.8624
Ccna2	0.994447	7.4542e-24	23.1276
Masp1	0.992451	2.65378e-30	29.5761
Gm44950	0.992396	7.65102e-25	24.1163
Col8a1	0.991277	4.24531e-21	20.3721
Tubb2b	0.990681	1.67787e-16	15.7752
Trip13	0.989472	2.49927e-20	19.6022
Myc	0.98874	4.39401e-11	10.3571
Nupr1	0.988402	6.21161e-28	27.2068
Ptpn14	0.987411	5.76442e-25	24.2392
Oip5	0.984036	6.42835e-10	9.1919
Aurkb	0.983824	8.85047e-17	16.053
Camk2b	0.982356	5.94185e-12	11.2261
Tpx2	0.980924	5.44661e-25	24.2639
Nuf2	0.978491	2.37244e-14	13.6248
Ercc6l	0.975737	6.26072e-20	19.2034
Reep4	0.975424	3.78086e-14	13.4224
H2bu2	0.974277	9.79522e-06	5.00899
Plk1	0.973673	5.18604e-14	13.2852
Ahnak	0.973644	4.85504e-29	28.3138
Myocd	0.973106	6.0171e-10	9.22061
H4c12	0.972742	0.000555692	3.25517
Uhrf1	0.972685	4.78309e-20	19.3203
Tacc3	0.971695	3.35518e-23	22.4743
Chmp2b	0.970672	6.2687e-33	32.2028
Junb	0.970633	0.00406223	2.39124
Cldn4	0.968743	8.82278e-15	14.0544
Rin1	0.965951	2.28862e-07	6.64043
Styk1	0.960043	1.73225e-15	14.7614
Syt12	0.959431	1.96305e-12	11.7071
Ckap2l	0.959243	3.65272e-16	15.4374
Foxp4	0.957516	8.81284e-06	5.05488
Arhgap19	0.956654	7.41533e-43	42.1299
Pkmyt1	0.956451	5.57506e-07	6.25375
E2f8	0.955444	1.24471e-12	11.9049
Fen1	0.954354	8.94282e-33	32.0485
Chrnb1	0.954044	3.60555e-28	27.443
Proser2	0.953223	2.23096e-21	20.6515
CT010467.1	0.951422	0.0211875	1.67392
Cdkl2	0.950322	1.46403e-13	12.8344
H2ac6	0.949517	1.69587e-05	4.77061
Tpm1	0.949196	3.93163e-44	43.4054
Ndc80	0.946346	5.13824e-17	16.2892
Crip1	0.946263	1.18935e-11	10.9247
H2ac10	0.946202	0.0121637	1.91494
Prune2	0.945751	8.26039e-06	5.083
Hpcal4	0.944793	3.44512e-16	15.4628
Pdlim7	0.944224	4.1753e-09	8.37931
B4galnt1	0.943685	1.74036e-08	7.75936
Mki67	0.943346	4.60928e-12	11.3364
Plp2	0.943268	1.60347e-21	20.7949
Prr15	0.942069	2.66693e-16	15.574
Cenpf	0.941562	2.28684e-12	11.6408
Neat1	0.940336	0.0445916	1.35075
Msr1	0.940168	6.5649e-06	5.18277
Bcam	0.939659	2.94269e-13	12.5313
Sgpp2	0.938678	5.73273e-34	33.2416
Knstrn	0.93775	8.38083e-24	23.0767
H4c2	0.93699	0.000987018	3.00567
Cnksr1	0.936061	3.60531e-10	9.44306
Plec	0.935828	3.26509e-08	7.4861
Hist1h4n	0.933877	0.00108785	2.96343
H2bc18	0.933773	6.53116e-16	15.185
Esr1	0.933693	0.0013157	2.88084
Aspm	0.933571	9.46951e-19	18.0237
Rasgrf2	0.929744	1.71293e-15	14.7663
Meg3	0.928992	0.000216747	3.66405
Mxra7	0.927443	6.40193e-18	17.1937
Lmnb1	0.925554	3.20131e-21	20.4947
Akap12	0.92534	1.04459e-24	23.9811
Kif15	0.924955	8.84234e-17	16.0534
Foxm1	0.924418	2.3972e-12	11.6203
Sgo2a	0.924105	2.08027e-10	9.68188
Gm42898	0.92391	5.63358e-06	5.24922
Phgdh	0.923645	2.54858e-23	22.5937
Top2a	0.923268	1.26365e-15	14.8984
Kif4	0.922787	1.48218e-15	14.8291
Ccnb2	0.921994	1.1195e-14	13.951
H2bc13	0.92125	3.31022e-09	8.48014
Cdca5	0.920087	4.56641e-24	23.3404
Racgap1	0.919609	1.99746e-20	19.6995
Runx1	0.918728	2.36144e-06	5.62682
Mxd3	0.917254	1.6537e-09	8.78154
Kif11	0.917194	2.39694e-12	11.6203
Pole	0.913773	6.89409e-28	27.1615
Lepr	0.913246	1.03176e-19	18.9864
Cenpu	0.913126	6.42287e-15	14.1923
Eme1	0.912554	9.06776e-19	18.0425
Shcbp1	0.911477	1.822e-12	11.7395
Trpv6	0.911085	3.59041e-07	6.44486
Kif2c	0.910706	1.66438e-18	17.7787
Ckap2	0.910214	1.49149e-16	15.8264
Ccne1	0.908668	7.69799e-16	15.1136
Gm5641	0.906985	0.00569227	2.24471
Krt7	0.906744	1.60251e-11	10.7952
Ankle1	0.905789	1.71121e-11	10.7667
C530008M17Rik	0.905248	4.26116e-09	8.37047
Amotl2	0.905013	5.36176e-14	13.2707
Neurl1a	0.903958	4.082e-06	5.38913
H4c11	0.900822	0.00406431	2.39101
Mapk4	0.900183	1.87321e-39	38.7274
Sting1	0.898758	3.71153e-14	13.4304
Cenpe	0.897989	2.10913e-11	10.6759
Ttk	0.896867	1.56533e-14	13.8054
Il1r1	0.89668	1.80355e-16	15.7439
Kif22	0.896539	2.31876e-13	12.6347
H4c1	0.896511	0.00645142	2.19034
Upk3b	0.895482	0.000115524	3.93733
Fndc1	0.895125	8.15177e-07	6.08875
Depdc1a	0.89467	9.14071e-06	5.03902
Abcc4	0.893073	1.17332e-28	27.9306
Lgi2	0.892615	1.51197e-27	26.8205
Adamts1	0.89179	4.09652e-23	22.3876
H1f1	0.891686	2.13197e-17	16.6712
Gm42047	0.889686	2.75819e-07	6.55938
Tgtp1	0.887718	0.00018046	3.74362
Stmn1	0.88643	1.64754e-30	29.7832
Cks1b	0.886228	1.02022e-20	19.9913
Glis2	0.885551	1.52491e-13	12.8168
Plekhh1	0.88531	2.09921e-37	36.6779
Spag5	0.884436	1.08469e-20	19.9647
Enc1	0.884337	6.76995e-11	10.1694
Sgo1	0.884098	2.79674e-13	12.5533
Vcan	0.882947	1.56464e-06	5.80559
Uchl1	0.881422	1.67945e-06	5.77483
H3c7	0.879639	0.0413736	1.38328
Rdh12	0.879606	1.433e-08	7.84375
Fancd2	0.877685	5.19195e-18	17.2847
Kifc1	0.876795	6.17977e-09	8.20903
Pf4	0.875412	4.66241e-12	11.3314
Itga3	0.874945	2.91742e-09	8.535
4930550C14Rik	0.873412	3.00527e-11	10.5221
Birc5	0.873382	1.49327e-14	13.8259
Acta2	0.872784	2.19369e-11	10.6588
Nek2	0.872022	2.41591e-19	18.6169
Clspn	0.871901	2.75538e-14	13.5598
Tinagl1	0.8719	2.08464e-17	16.681
Rrm2	0.871744	3.69582e-12	11.4323
Rras2	0.871104	7.15503e-29	28.1454
Tk1	0.865967	3.32354e-20	19.4784
AI506816	0.864924	5.08236e-10	9.29393
Bub1	0.864606	7.17814e-10	9.14399
Zbtb42	0.863344	2.50136e-09	8.60182
H2bc6	0.863337	2.67584e-06	5.57254
Chaf1b	0.862711	2.28608e-20	19.6409
Cep55	0.862627	9.61046e-10	9.01726
L1cam	0.86046	1.25275e-14	13.9021
Cd14	0.859712	6.99947e-09	8.15494
Plk4	0.85952	1.10145e-14	13.958
Cdc20	0.858214	3.56212e-17	16.4483
Pclaf	0.857047	1.54692e-10	9.81053
Cenpn	0.85529	5.26983e-18	17.2782
Ptgfrn	0.853662	6.26117e-18	17.2033
Gcnt4	0.851842	7.1362e-20	19.1465
H4c6	0.850113	2.63429e-06	5.57934
Cdca3	0.84846	5.93119e-14	13.2269
Elf3	0.847333	7.08807e-09	8.14947
Tuba1b	0.847056	2.90642e-38	37.5366
Gm9780	0.846685	0.000104648	3.98027
Gm47761	0.845529	4.74722e-07	6.32356
Cenph	0.844519	5.38517e-10	9.2688
Chsy3	0.84264	6.45837e-08	7.18988
Ncapd2	0.842442	6.36421e-17	16.1963
Lig1	0.842189	8.34743e-16	15.0784
Trpv5	0.841892	6.04874e-14	13.2183
Gins1	0.839626	8.35237e-12	11.0782
Agrn	0.838642	1.61278e-14	13.7924
Fgfbp1	0.838015	1.86992e-08	7.72818
Mapk13	0.837669	2.95449e-16	15.5295
Col11a1	0.837581	6.83615e-17	16.1652
Mthfd1l	0.837444	7.66548e-30	29.1155
Nsl1	0.835777	7.85569e-26	25.1048
Emp1	0.834868	2.15765e-16	15.666
Dab1	0.834532	2.91952e-13	12.5347
Usp43	0.834225	1.98449e-08	7.70235
Macc1	0.832744	1.72142e-08	7.76411
Exo1	0.83178	1.5365e-13	12.8135
Cldn7	0.831	1.21776e-19	18.9144
Tubb5	0.830319	2.48551e-19	18.6046
Pamr1	0.829697	4.21973e-27	26.3747
Mt1	0.828719	8.55654e-05	4.0677
Kif20a	0.828663	4.22501e-16	15.3742
Aurka	0.828433	1.93903e-12	11.7124
Traip	0.82836	2.55904e-10	9.59192
Nrm	0.827762	1.36024e-16	15.8664
Gm20186	0.825851	3.48928e-06	5.45726
Rimklb	0.824536	4.79543e-10	9.31917
Thbs3	0.824432	1.47467e-05	4.8313
Trim16	0.824001	1.13881e-36	35.9436
Kpna2	0.823137	2.24984e-18	17.6478
Mcm10	0.822694	8.00925e-15	14.0964
Cenpi	0.822376	6.26263e-10	9.20324
Nusap1	0.821826	4.5928e-09	8.33792
Cdc25c	0.821533	2.41269e-09	8.6175
Adamtsl4	0.820416	3.1653e-08	7.49959
Orc1	0.820047	3.41792e-09	8.46624
Ifitm3	0.819826	1.61903e-07	6.79075
Mcoln3	0.819773	1.21918e-24	23.9139
Cenpa	0.819649	8.36911e-22	21.0773
Jun	0.819333	2.42879e-06	5.61461
Polq	0.818988	2.0091e-12	11.697
Cdh6	0.818788	1.21427e-15	14.9157
Fjx1	0.818676	1.26625e-06	5.89748
Rad18	0.818289	2.3114e-11	10.6361
Loxl4	0.817276	1.65516e-09	8.78116
Gas2l3	0.816827	4.22892e-14	13.3738
H2ac20	0.816419	0.00538376	2.26891
Gm12840	0.815086	0.000318559	3.49681
Dsp	0.814043	5.21075e-20	19.2831
Frem2	0.810299	2.31253e-25	24.6359
Ctps	0.810276	5.57248e-36	35.254
Ptpn13	0.809404	5.89074e-24	23.2298
Mastl	0.807372	7.22432e-09	8.1412
CT010467.2	0.807131	0.022141	1.6548
Cxcl16	0.805315	6.70066e-42	41.1739
BC067074	0.801985	1.9563e-32	31.7086
Jag1	0.801939	5.8614e-63	62.232
Cdc6	0.801696	2.4834e-12	11.605
Entpd2	0.801582	5.91708e-09	8.22789
Arhgap11a	0.799841	4.14784e-11	10.3822
Hist1h4m	0.796977	0.00235503	2.628
Gadd45b	0.796639	2.03786e-06	5.69083
Ntrk2	0.796129	4.57071e-09	8.34002
Iqgap1	0.796029	3.21447e-34	33.4929
Ccdc25	0.794213	1.03995e-18	17.983
Ska3	0.793549	7.28209e-14	13.1377
Hacd4	0.792146	3.98797e-19	18.3992
Knl1	0.790823	8.13234e-06	5.08978
Timeless	0.787832	2.81553e-32	31.5504
Col8a2	0.787473	2.88448e-07	6.53993
Rad51	0.787444	2.44043e-08	7.61253
Acot7	0.787152	5.26482e-09	8.27862
Plek2	0.786869	4.81642e-12	11.3173
Pask	0.786262	2.37412e-23	22.6245
Pold1	0.782677	6.97623e-08	7.15638
Nat8f2	0.78233	5.34809e-07	6.2718
Tspan5	0.782177	1.77826e-21	20.75
Tuba1a	0.781781	2.84362e-23	22.5461
Cygb	0.780887	5.03571e-08	7.29794
Cdh4	0.780144	1.52242e-10	9.81747
Rian	0.779688	0.00518311	2.28541
Bub1b	0.777307	2.08037e-21	20.6819
Tmem171	0.777256	2.02662e-13	12.6932
Mcm3	0.776817	2.31548e-20	19.6354
Plac9b	0.776358	6.53707e-07	6.18462
Aldh18a1	0.77603	1.60173e-13	12.7954
S100a11	0.775074	8.82744e-09	8.05417
Plet1	0.774236	0.0336777	1.47266
4930579G24Rik	0.7739	1.3326e-11	10.8753
Cdca7	0.773873	3.44512e-16	15.4628
Neil3	0.772314	1.12622e-07	6.94838
Itpr3	0.771331	1.39818e-08	7.85444
Rhou	0.769933	2.26494e-16	15.6449
Fanci	0.769272	1.63101e-13	12.7875
Hells	0.768131	7.24932e-06	5.1397
H2ac19	0.767943	0.00469614	2.32826
Sulf1	0.767448	0.00415593	2.38133
Aif1l	0.766809	1.01991e-41	40.9914
Rad51ap1	0.766594	7.8811e-11	10.1034
Epha2	0.766146	2.96474e-06	5.52801
Chek1	0.765291	5.7974e-08	7.23677
Fam111a	0.765286	3.9919e-08	7.39882
Nab1	0.764567	1.91564e-24	23.7177
Trim59	0.764451	6.0513e-05	4.21815
Dpysl3	0.763601	1.31335e-23	22.8816
Vgll3	0.76327	5.46133e-09	8.2627
Hbegf	0.762137	5.59179e-21	20.2524
Serpinb6b	0.761445	2.41158e-26	25.6177
Gm38312	0.759147	3.97438e-12	11.4007
Tagln	0.759038	1.33378e-11	10.8749
Eif1a	0.758961	5.91568e-13	12.228
Spdl1	0.75808	5.30389e-14	13.2754
Homer2	0.758045	4.60881e-07	6.33641
Haus4	0.756823	2.71597e-13	12.5661
S100a10	0.756683	2.647e-40	39.5772
Dbf4	0.756258	4.61624e-15	14.3357
Cdc25b	0.755956	5.3104e-15	14.2749
Pim1	0.755803	2.1638e-09	8.66478
Gm48275	0.755615	3.88936e-05	4.41012
Ddx11	0.755601	1.34234e-21	20.8721
Kntc1	0.75551	1.52613e-12	11.8164
Cdca7l	0.755126	1.33556e-40	39.8743
Gm48942	0.753615	3.47814e-06	5.45865
Tpbg	0.753098	1.91954e-08	7.7168
Gm17501	0.753012	1.03375e-12	11.9856
Msln	0.75224	0.0187548	1.72689
Hmga1	0.751522	9.37272e-09	8.02813
C1qb	0.74854	0.000300081	3.52276
Tonsl	0.748524	8.40563e-10	9.07543
Ncapg	0.748087	5.47918e-06	5.26128
Rad54b	0.746022	6.69067e-06	5.17453
Nbl1	0.745273	9.40046e-06	5.02685
Tap1	0.74474	1.05791e-05	4.97555
Mcm5	0.743935	2.66306e-18	17.5746
Myadm	0.743727	4.60703e-17	16.3366
Cit	0.741728	3.98174e-11	10.3999
E2f1	0.740314	7.75379e-08	7.11049
Scn8a	0.739019	3.10564e-06	5.50785
Ier2	0.738924	0.000353225	3.45195
Egfr	0.736998	1.22498e-39	38.9119
Ncaph	0.736952	1.22607e-15	14.9115
Lmna	0.736094	0.000260532	3.58414
Elf4	0.735559	5.03006e-09	8.29843
Fam149a	0.734619	1.15885e-18	17.936
Capn5	0.73417	1.47178e-08	7.83216
Cavin1	0.733727	5.42643e-05	4.26549
Jund	0.732993	0.0404807	1.39275
Vat1	0.73297	3.20405e-09	8.4943
Avpr2	0.732614	1.39302e-05	4.85604
Stat3	0.730855	1.17763e-16	15.929
Chn2	0.728551	1.12652e-33	32.9483
Hmgb2	0.728517	1.25001e-07	6.90309
Cdca2	0.728268	4.01069e-12	11.3968
Cd276	0.727637	6.45923e-09	8.18982
Jpt1	0.726879	3.25906e-11	10.4869
Plau	0.726632	2.21883e-21	20.6539
Plpp2	0.726401	2.84781e-12	11.5455
Dtl	0.725224	1.294e-11	10.8881
Serpinb6a	0.724795	7.93071e-18	17.1007
Tuba1c	0.723676	3.49923e-28	27.456
Kif20b	0.723609	2.69962e-07	6.5687
Loxl1	0.723024	0.00732937	2.13493
Cip2a	0.722699	8.23047e-07	6.08458
Stx1a	0.720599	4.41374e-07	6.35519
Taf4b	0.719588	1.24781e-14	13.9039
Bard1	0.71897	4.65371e-16	15.3322
Olfml2b	0.718547	1.89201e-05	4.72308
Ube2t	0.717647	2.69739e-11	10.5691
Col7a1	0.716224	0.000421193	3.37552
Myh9	0.715946	2.46057e-06	5.60896
Gm43305	0.71564	2.4699e-10	9.60732
Efhd2	0.715242	2.58393e-07	6.58772
Rhobtb3	0.714268	1.20509e-13	12.919
Mis18bp1	0.714055	1.23936e-05	4.9068
Tagln2	0.713626	6.74477e-19	18.171
Ncapg2	0.712973	7.82256e-08	7.10665
Gli3	0.7122	1.19337e-09	8.92322
Hk2	0.711669	2.11742e-06	5.67419
Slc35e4	0.711588	0.000135632	3.86764
Coro1a	0.710699	3.63879e-06	5.43904
Itga2	0.709585	7.85126e-09	8.10506
Cxadr	0.709476	1.32639e-26	25.8773
Hmcn1	0.709012	5.73014e-14	13.2418
Ung	0.708614	1.48325e-15	14.8288
Aldh1a7	0.706804	1.3945e-08	7.85558
Lox	0.705981	1.77689e-09	8.75034
Kif1a	0.705046	7.05665e-06	5.1514
Tcf19	0.704957	1.8691e-12	11.7284
Spc24	0.703882	1.02737e-12	11.9883
Faxc	0.702937	2.48795e-07	6.60416
Rad54l	0.702081	3.54585e-11	10.4503
Mthfd2	0.700667	4.53884e-13	12.3431
Mms22l	0.696599	4.25585e-12	11.371
Htra3	0.696174	9.53858e-05	4.02052
Slc16a3	0.695984	2.30298e-06	5.63771
Arhgdib	0.695017	5.68029e-11	10.2456
Adora1	0.694271	1.90289e-07	6.72059
Il1rap	0.693892	2.44206e-12	11.6122
Ywhah	0.693386	2.28866e-19	18.6404
Cdkn2c	0.692361	1.73711e-09	8.76017
Mettl2	0.692114	1.30523e-31	30.8843
Map3k6	0.691858	0.00216462	2.66462
Ablim1	0.690364	7.15503e-29	28.1454
Hs6st2	0.689785	2.41302e-10	9.61744
Stx11	0.688145	1.45277e-09	8.8378
Tgfb3	0.687968	4.35913e-06	5.3606
Nfkbiz	0.687924	7.89198e-09	8.10281
Prss23	0.687705	1.0762e-23	22.9681
Mrc1	0.687554	2.55033e-11	10.5934
Ifi204	0.685909	0.00201952	2.69475
Pdlim1	0.685749	1.91231e-06	5.71844
Samd4	0.684271	1.49409e-13	12.8256
Ctxn1	0.68339	0.00102685	2.98849
Hmmr	0.682849	5.36702e-06	5.27027
Ier3ip1	0.682777	6.98552e-13	12.1558
Gm50331	0.682335	0.00113015	2.94686
Serpinf1	0.680497	0.00196827	2.70592
Pbk	0.680456	2.65648e-05	4.57569
Map3k1	0.679432	2.42482e-16	15.6153
Prim2	0.679137	1.44443e-24	23.8403
Mad2l1	0.678888	1.25684e-08	7.90072
Scnn1a	0.67784	1.4653e-07	6.83407
Scin	0.676491	9.79003e-20	19.0092
Slit2	0.676002	1.99012e-12	11.7011
Cdt1	0.675296	3.96158e-06	5.40213
Adamtsl3	0.674361	1.08612e-05	4.96412
Sox11	0.67401	1.93409e-06	5.71352
Sinhcaf	0.67333	1.00741e-16	15.9968
Ccdc120	0.673122	8.72152e-07	6.05941
Lamc1	0.672734	4.9395e-14	13.3063
Cdc45	0.672006	5.2007e-16	15.2839
Tcaf2	0.671964	2.82887e-37	36.5484
Pfkp	0.671888	7.5545e-46	45.1218
H2-K1	0.671801	3.36139e-05	4.47348
Parpbp	0.671269	4.79648e-05	4.31908
Bspry	0.670905	3.76292e-11	10.4245
Arl4c	0.670484	6.12245e-13	12.2131
Fbxo5	0.669258	7.06461e-11	10.1509
Gm43041	0.668935	1.85239e-09	8.73227
Scara3	0.667895	0.0010163	2.99298
Penk	0.666841	6.27071e-05	4.20268
Esyt1	0.665005	4.14342e-11	10.3826
Uxs1	0.66477	1.51154e-17	16.8206
Acot9	0.664324	3.18288e-12	11.4972
Psmb8	0.662806	0.000137182	3.8627
Atad2	0.662526	3.2463e-09	8.48861
Mical2	0.662293	1.17174e-05	4.93117
St8sia2	0.661947	2.09772e-07	6.67825
Gen1	0.661799	7.59693e-07	6.11936
H4c14	0.660739	0.0107134	1.97007
Fam102b	0.660143	9.65646e-23	22.0152
Hmox1	0.657596	4.22398e-07	6.37428
Dscc1	0.657341	2.14059e-08	7.66947
Clu	0.65668	3.44651e-06	5.46262
Il13ra1	0.655079	2.09577e-09	8.67866
Chtf18	0.65498	9.52983e-10	9.02092
Ddias	0.654392	3.36369e-05	4.47318
Tmem129	0.654204	3.48512e-19	18.4578
Vmn2r97	0.653291	1.30565e-10	9.88417
Fosl2	0.652089	3.60329e-15	14.4433
Parp3	0.651671	1.00386e-09	8.99833
Coro2a	0.651232	0.00383729	2.41598
Mcm7	0.651023	2.51975e-17	16.5986
Chaf1a	0.650515	2.23614e-10	9.6505
Smc2	0.650237	2.16524e-06	5.66449
Eif5a2	0.649663	1.47131e-09	8.8323
Cblc	0.649468	1.36271e-06	5.8656
Cyp4b1	0.649246	1.03038e-07	6.987
Ncs1	0.649239	4.31809e-15	14.3647
C1qtnf3	0.648787	2.70183e-10	9.56834
Cdc7	0.647102	1.99109e-10	9.70091
Il17rd	0.646854	1.32006e-32	31.8794
Cdkn1a	0.646601	0.00203556	2.69132
Lpcat4	0.646265	0.000409949	3.38727
Dapp1	0.645311	1.54514e-17	16.811
H2-D1	0.644808	7.7815e-05	4.10894
Fyb2	0.644543	5.28755e-07	6.27675
Kdelr3	0.643916	4.23826e-15	14.3728
Esrp1	0.64341	1.50292e-10	9.82306
Myl12a	0.642413	1.68718e-45	44.7728
Prnd	0.642123	5.85814e-06	5.23224
Gpr161	0.640819	4.39349e-34	33.3572
Hebp2	0.640731	2.00317e-08	7.69828
Gpc6	0.639819	3.49969e-07	6.45597
Tmem43	0.63872	2.39478e-14	13.6207
Nkd2	0.63825	7.7815e-05	4.10894
Cdk14	0.63762	3.76885e-08	7.42379
Eif4ebp1	0.637565	1.36204e-06	5.86581
Gcsh	0.636747	6.02833e-12	11.2198
Tnc	0.635119	1.30523e-06	5.88431
B3glct	0.634435	6.36368e-25	24.1963
Msrb3	0.634374	3.81547e-21	20.4185
Zwilch	0.634152	7.47322e-07	6.12649
Tspan8	0.633824	6.76995e-11	10.1694
Ifit1	0.633587	0.000466637	3.33102
Pprc1	0.633467	8.50529e-05	4.07031
Arhgef4	0.632934	0.000203865	3.69066
H2az1	0.632348	7.08807e-09	8.14947
Csrp1	0.632027	4.19371e-15	14.3774
Dbndd2	0.631922	5.91033e-16	15.2284
Relb	0.630525	4.17354e-06	5.3795
Anp32b	0.630091	0.000106871	3.97114
Praf2	0.629827	3.9923e-13	12.3988
Arl15	0.629492	1.64317e-15	14.7843
AA986860	0.629156	1.01882e-08	7.9919
Gpr39	0.629152	5.77053e-09	8.23878
Poc1a	0.628941	6.26742e-10	9.20291
H4c4	0.628902	0.0326973	1.48549
Txnrd1	0.628023	7.63981e-42	41.1169
Gm48348	0.627951	6.99007e-05	4.15552
Mcm2	0.627925	5.97612e-08	7.22358
Prrg4	0.627389	1.07924e-15	14.9669
Cdkl1	0.625897	1.46403e-13	12.8344
Panx1	0.625765	2.62006e-15	14.5817
Bend4	0.625735	4.14784e-11	10.3822
Lpcat2	0.625435	5.37665e-06	5.26949
Kif18a	0.62542	2.86425e-05	4.54299
Dcbld2	0.622783	7.60543e-40	39.1189
Pcna	0.622481	7.28959e-13	12.1373
Gpsm2	0.621944	1.67278e-14	13.7766
Phlda3	0.620835	0.00204386	2.68955
Adcyap1r1	0.620395	5.64344e-08	7.24846
Gpt2	0.619251	1.20847e-18	17.9178
Ifitm1	0.61909	4.67624e-06	5.3301
Mboat1	0.618846	2.81241e-29	28.5509
Serpine1	0.618252	8.64177e-06	5.0634
Rfc4	0.617475	8.86949e-08	7.0521
Plch1	0.616341	1.32254e-14	13.8786
Ostm1	0.615509	1.58849e-17	16.799
Celsr1	0.614892	2.84463e-06	5.54597
Wdhd1	0.614501	9.23495e-13	12.0346
Baz1a	0.614439	2.0091e-12	11.697
Rangap1	0.613067	2.61888e-09	8.58188
Ctsc	0.611792	8.2907e-13	12.0814
Lrrk1	0.611103	1.43705e-06	5.84253
Rad51b	0.610659	3.17579e-09	8.49815
Tbc1d9	0.609742	4.50774e-13	12.346
Anxa1	0.608317	1.7657e-05	4.75308
Cpm	0.608301	5.71492e-15	14.243
Tlr13	0.608268	0.000604994	3.21825
Ankrd44	0.608222	2.18622e-19	18.6603
Litaf	0.60744	7.36459e-29	28.1329
Topbp1	0.60736	2.30826e-17	16.6367
Lasp1	0.607068	2.14328e-09	8.66892
Cttn	0.606647	2.9337e-23	22.5326
Kctd10	0.606229	1.91746e-11	10.7173
Npdc1	0.605425	0.000890271	3.05048
Zfp568	0.605324	2.46472e-24	23.6082
Frrs1	0.604245	1.79865e-08	7.74505
Vash1	0.603877	5.40928e-06	5.26686
D430020J02Rik	0.603692	1.37219e-05	4.86258
Oasl2	0.602654	0.000264357	3.57781
Gbp2	0.602635	0.00134899	2.86999
Fcrls	0.602319	1.11395e-06	5.95313
Gmnn	0.601926	7.49999e-08	7.12494
C1qtnf5	0.6017	5.64323e-05	4.24847
Rhpn2	0.601384	1.17523e-16	15.9299
Brip1	0.600223	2.46166e-07	6.60877
Lrrc20	0.600085	6.75328e-05	4.17049
Rpa2	0.59992	3.45846e-19	18.4611
Mal	0.599757	1.30181e-26	25.8855
Tubb4b	0.599179	5.03339e-22	21.2981
Dnmt1	0.598932	7.29702e-13	12.1369
Gm4739	0.598811	0.000629448	3.20104
Adamts3	0.598393	6.76162e-05	4.16995
Tlr12	0.597782	1.3129e-05	4.88177
Cryab	0.597311	3.64935e-06	5.43778
E2f2	0.596757	0.000103409	3.98544
Wfdc2	0.596731	2.7149e-21	20.5662
Dnajc10	0.59672	1.99122e-20	19.7009
C1qa	0.596515	0.00629758	2.20083
Ppm1j	0.596285	5.88864e-05	4.22999
Ptgr1	0.596272	7.87288e-14	13.1039
Iigp1	0.595829	0.0180855	1.74267
Samd5	0.595494	8.15222e-11	10.0887
Myo1c	0.595048	2.37583e-11	10.6242
Cenpp	0.594227	0.000671044	3.17325
E2f7	0.593549	3.8457e-08	7.41502
Irf6	0.592953	1.01978e-33	32.9915
Ajuba	0.592649	1.29716e-06	5.88701
Syne3	0.592048	1.85197e-07	6.73237
Ecrg4	0.591361	0.00450572	2.34624
Cenpl	0.589579	0.000365501	3.43711
Rhbdf1	0.589273	7.74491e-05	4.11098
Pmf1	0.588558	7.79103e-10	9.10841
Ccr1	0.588466	0.000181396	3.74137
Rrp1b	0.588283	5.89938e-16	15.2292
Slc37a1	0.588041	6.43106e-05	4.19172
Fanca	0.58696	1.50838e-06	5.82149
Hdac7	0.586818	8.80828e-05	4.05511
Blm	0.586749	8.464e-07	6.07242
Scml4	0.586408	8.5424e-09	8.06842
Grhl1	0.586148	1.50258e-05	4.82316
Impa1	0.586013	1.22754e-09	8.91097
Cep128	0.586005	9.2487e-10	9.03392
Dsn1	0.585438	2.92236e-13	12.5343
Efna5	0.585168	7.91911e-05	4.10132
Specc1	0.585081	1.87738e-23	22.7264
Chmp4c	0.584985	7.27918e-14	13.1379
Gm37697	0.584412	0.00071046	3.14846
C1qc	0.583347	0.00687612	2.16266
Mcm4	0.582863	4.11303e-15	14.3858
Tmsb10	0.582001	1.92665e-08	7.7152
Gm45090	0.581531	0.00810794	2.09109
Pola2	0.581289	2.4206e-14	13.6161
Fkbp5	0.580905	1.33546e-08	7.87437
Prom1	0.580019	8.76348e-13	12.0573
Prim1	0.579231	6.07904e-07	6.21617
Zdhhc2	0.578835	1.07788e-05	4.96743
Vwa2	0.57843	1.60765e-05	4.79381
Pola1	0.577797	2.31171e-06	5.63607
Naaladl2	0.576413	8.78135e-06	5.05644
Tfdp1	0.576046	3.00549e-16	15.5221
Cercam	0.575615	6.26254e-05	4.20325
Tor2a	0.575469	3.40072e-07	6.46843
Tlr2	0.575433	3.29964e-11	10.4815
Cd68	0.575141	0.00149244	2.8261
Akna	0.574709	0.000439434	3.35711
Mpzl1	0.572861	4.38088e-05	4.35844
Tead1	0.572787	1.38201e-13	12.8595
Smim15	0.572636	2.79112e-05	4.55422
Clstn2	0.571982	1.91331e-09	8.71821
Myof	0.571108	2.31993e-30	29.6345
Psat1	0.570973	2.51426e-13	12.5996
Exph5	0.569587	2.29083e-21	20.64
Kazn	0.56851	6.24006e-15	14.2048
Plekha4	0.568477	0.000199581	3.69988
Haspin	0.56724	3.93901e-07	6.40461
Slc39a1	0.566793	5.72276e-30	29.2424
Rtp4	0.566167	0.000201235	3.6963
Plaur	0.565808	0.00459346	2.33786
Tmpo	0.565675	1.98411e-10	9.70243
Tnfrsf10b	0.564995	6.07244e-08	7.21664
Bora	0.564395	1.19492e-13	12.9227
Rdh11	0.563363	2.55904e-10	9.59192
Lurap1	0.563274	2.54756e-15	14.5939
Rassf6	0.563156	2.25674e-11	10.6465
Slc1a4	0.563073	1.37843e-07	6.86061
Hoxb2	0.562369	0.0227689	1.64266
Cyb561	0.561535	4.20411e-17	16.3763
Vopp1	0.561379	8.06567e-23	22.0934
Pard6b	0.560398	1.24354e-10	9.90534
Mns1	0.560185	1.1798e-05	4.92819
Hnrnpab	0.559749	6.64562e-22	21.1775
Dck	0.559167	1.22127e-08	7.91319
Myl12b	0.559017	2.41628e-20	19.6169
Tcf7	0.558531	0.00216037	2.66547
BC055324	0.558066	1.05098e-06	5.97841
Lef1	0.557739	0.00484772	2.31446
Rhbdf2	0.557511	0.000833603	3.07904
Cx3cr1	0.557203	3.97897e-13	12.4002
Mlkl	0.556028	0.000442895	3.3537
Nasp	0.55572	4.3416e-09	8.36235
Pik3ap1	0.555589	0.00321565	2.49273
Cgn	0.554323	6.79424e-08	7.16786
Large2	0.554203	0.000660602	3.18006
Pvt1	0.553975	0.000665941	3.17656
Wdr77	0.553784	2.50519e-29	28.6012
Myh10	0.553774	3.16157e-10	9.5001
Ptn	0.553662	4.04713e-07	6.39285
Dusp1	0.553239	2.59796e-08	7.58537
Jpt2	0.5521	3.4664e-29	28.4601
Ccdc112	0.552023	0.000127037	3.89607
Bcl10	0.551826	4.36604e-30	29.3599
Glipr2	0.551479	2.81482e-10	9.55055
Psd4	0.551087	0.000351223	3.45442
Mmp23	0.549784	1.85454e-06	5.73176
Inf2	0.549517	0.0177143	1.75168
H1f4	0.549499	0.000835753	3.07792
Nfkbie	0.54949	0.000188538	3.7246
Tgfbr2	0.549487	8.17189e-15	14.0877
Gm4425	0.548993	0.000259543	3.58579
Ddah2	0.54886	3.94796e-05	4.40363
Irf5	0.548831	0.00248831	2.6041
Crym	0.548361	4.577e-12	11.3394
Psmb9	0.547826	0.00152849	2.81574
Degs2	0.547572	0.000439936	3.35661
Mid1	0.547566	0.000720527	3.14235
Atp10a	0.547002	0.00149621	2.82501
Tpm4	0.546813	1.02094e-12	11.991
Rab3d	0.546704	1.40638e-19	18.8519
Mid1ip1	0.545939	1.5794e-08	7.80151
Cenpk	0.545377	0.0141736	1.84852
Slc25a21	0.544767	6.67862e-07	6.17531
Vcl	0.544214	1.38822e-19	18.8575
Col1a1	0.544144	0.0333508	1.47689
Shisa4	0.542232	1.25123e-11	10.9027
Syne2	0.541386	7.39135e-23	22.1313
Gm43558	0.541252	0.000431322	3.3652
Nnat	0.541176	0.000438838	3.3577
4930512B01Rik	0.541104	3.19922e-05	4.49496
Sorcs2	0.540903	3.3047e-05	4.48087
Nt5dc3	0.540826	1.03166e-12	11.9865
Arhgap45	0.540508	0.0037433	2.42674
Ppp2cb	0.54015	1.92699e-12	11.7151
Spry1	0.539499	1.79487e-07	6.74597
Scarb2	0.538934	4.14674e-10	9.38229
Pqlc3	0.538457	5.19077e-05	4.28477
Thbs1	0.537851	8.97317e-07	6.04705
P2ry2	0.537285	5.6541e-07	6.24764
Gpd2	0.537024	2.37013e-07	6.62523
Map3k9	0.536308	6.43511e-06	5.19144
Ptp4a2	0.536158	3.74424e-09	8.42664
Coro1c	0.535423	7.83837e-12	11.1058
Irs2	0.534871	4.65279e-05	4.33229
Bex4	0.53456	2.38076e-09	8.62328
Rfc3	0.534471	1.9715e-12	11.7052
Cad	0.532125	0.000336207	3.47339
Ckap4	0.53125	1.09012e-05	4.96252
Oplah	0.531049	1.18015e-05	4.92806
Gnptab	0.530776	1.19752e-32	31.9217
Il17re	0.530733	1.65927e-05	4.78008
Cdc42bpa	0.530509	1.52537e-11	10.8166
Csf1r	0.530383	1.21969e-08	7.91375
Lbr	0.530351	4.54109e-16	15.3428
Tpm2	0.529575	6.94369e-08	7.15841
Frk	0.529257	4.51126e-07	6.3457
Itga6	0.528944	1.65498e-15	14.7812
Ebf4	0.527636	0.00625426	2.20382
Ifi47	0.527441	0.0129098	1.88908
Etv1	0.526485	1.87407e-05	4.72721
Tyms	0.526037	4.62987e-12	11.3344
Paqr4	0.525591	7.09682e-12	11.1489
Necap1	0.524898	5.28045e-08	7.27733
Arpc1b	0.524875	6.46579e-05	4.18938
Mcm6	0.523856	2.16172e-14	13.6652
Bst2	0.522897	0.00300404	2.5223
Asic2	0.522201	0.000166266	3.7792
Cpz	0.521892	0.0177111	1.75175
Mapk11	0.521861	2.84463e-06	5.54597
Sergef	0.52099	3.94346e-06	5.40412
Icam1	0.52011	6.06461e-07	6.2172
Brca1	0.519298	1.47411e-08	7.83147
Fbl	0.519027	8.19554e-05	4.08642
Pde3b	0.518911	2.91746e-10	9.53499
Ddx39	0.518508	5.82846e-12	11.2344
Pom121	0.518152	5.74946e-05	4.24037
Usp1	0.517924	2.45822e-06	5.60938
Ccne2	0.517669	0.0129098	1.88908
Tubb2a	0.516987	1.47232e-07	6.832
Lynx1	0.516837	7.08984e-07	6.14936
Depdc1b	0.515786	1.76591e-06	5.75303
Ptpn3	0.515495	2.21896e-20	19.6539
Lockd	0.515458	4.88693e-05	4.31096
Arhgap29	0.515192	1.07095e-11	10.9702
Rhob	0.515166	1.68479e-06	5.77345
Prrg3	0.51511	2.60352e-07	6.58444
Esco2	0.514969	0.0111701	1.95194
Actn1	0.514445	0.000117544	3.9298
Hnrnpa1	0.514394	0.00042664	3.36994
Ccnc	0.514321	0.000760508	3.1189
Cenpt	0.51347	5.89328e-06	5.22964
Igsf3	0.513111	1.22068e-05	4.9134
Klhdc8a	0.51289	8.7222e-05	4.05937
Plk2	0.512054	8.85437e-11	10.0528
Celf2	0.511976	0.00183651	2.73601
Ccnd1	0.511948	3.50713e-15	14.455
Slc6a9	0.511287	8.86992e-05	4.05208
Clcf1	0.510901	0.000327853	3.48432
Lamb1	0.510442	2.15418e-23	22.6667
Tmem150c	0.508778	1.99801e-07	6.6994
Gpn2	0.508262	0.000541823	3.26614
Mbd3	0.508182	0.022141	1.6548
Fignl1	0.507783	6.40941e-06	5.19318
Lpcat1	0.507388	1.18907e-12	11.9248
Frzb	0.507215	3.31681e-06	5.47928
Clic1	0.506678	6.71094e-22	21.1732
Lhfp	0.50613	1.39988e-12	11.8539
Eri1	0.505846	1.05359e-06	5.97733
Epsti1	0.505768	0.0113049	1.94673
Fancb	0.505361	0.000630028	3.20064
H1f2	0.504881	0.00613339	2.2123
Haus6	0.504879	0.000158044	3.80122
Trpm4	0.504319	2.92879e-08	7.53331
Ifrd1	0.503443	9.75931e-07	6.01058
Il1rl2	0.503047	0.000232144	3.63424
Btg2	0.502766	4.94257e-09	8.30605
H2aw	0.502763	2.34841e-05	4.62923
Zfp367	0.502641	5.54298e-06	5.25626
1700017B05Rik	0.502562	0.000974861	3.01106
Flna	0.502207	6.72766e-08	7.17214
Flot2	0.501703	1.79865e-08	7.74505
Dkk3	0.501281	3.43629e-16	15.4639
Fam217b	0.50121	4.56317e-11	10.3407
Dclk2	0.500915	2.34841e-05	4.62923
Gm43820	0.500749	0.00256995	2.59008
Nans	0.500207	1.08406e-07	6.96495
Rab23	0.499631	1.40169e-05	4.85335
Vars	0.499174	0.00036884	3.43316
Fbn2	0.499004	0.00216964	2.66361
Cln8	0.499001	2.41535e-09	8.61702
Nhp2	0.498969	0.00370831	2.43082
Rab32	0.498911	6.46651e-12	11.1893
Mis18a	0.498908	1.3191e-11	10.8797
Hspg2	0.498698	0.00155755	2.80756
Mical1	0.498647	0.00173876	2.75976
Piezo1	0.498496	0.000306039	3.51422
Serinc2	0.498491	0.00316277	2.49993
Igf2bp3	0.49729	8.2277e-06	5.08472
Rnf26	0.497188	0.00548883	2.26052
Cited2	0.496984	3.5211e-08	7.45332
Gstm2	0.496741	2.05928e-11	10.6863
Arhgap22	0.496622	0.00601925	2.22046
Gas2l1	0.49624	0.0119739	1.92177
Steap1	0.496086	5.31703e-05	4.27433
Tmeff1	0.495069	1.64501e-06	5.78383
Gm48274	0.494883	0.000637515	3.19551
Capn1	0.494761	1.03736e-05	4.98407
Lcp1	0.494596	8.80841e-09	8.0551
Slco4a1	0.494474	0.00295909	2.52884
Maea	0.494329	8.58748e-16	15.0661
Eprn	0.494024	3.00961e-05	4.52149
Mtbp	0.493681	1.80001e-09	8.74473
Tpm3	0.492739	2.19545e-22	21.6585
Sirt6	0.491699	0.00989905	2.00441
Elovl7	0.491106	3.4015e-06	5.46833
Ankrd6	0.490315	6.80362e-06	5.16726
Cdkn2aipnl	0.489831	6.53116e-16	15.185
Pcdh19	0.489529	2.22781e-05	4.65212
Gstcd	0.489104	2.2695e-10	9.64407
Zfp459	0.488741	0.00388296	2.41084
Pbx3	0.488549	4.72654e-07	6.32546
Mast2	0.488242	1.56725e-05	4.80486
Sh3bgrl3	0.487815	0.0058157	2.2354
Lsm2	0.487543	1.14936e-07	6.93954
Apela	0.48754	0.000392985	3.40562
Tert	0.487302	0.000172864	3.7623
Ugcg	0.487116	4.14045e-09	8.38295
Pdgfrl	0.486977	0.00108317	2.9653
Galnt12	0.486881	1.52163e-07	6.81769
Cep85	0.486818	1.93898e-07	6.71243
C1ql3	0.486302	6.99007e-05	4.15552
Ranbp17	0.48606	7.69321e-06	5.11389
Emp3	0.485503	7.48938e-05	4.12555
Dut	0.485347	3.20405e-09	8.4943
Vim	0.484851	4.39689e-06	5.35685
Ednra	0.484818	0.000205579	3.68702
Fzd3	0.484775	7.53068e-07	6.12317
Nras	0.484753	4.87355e-13	12.3122
Slc38a2	0.482517	1.75916e-14	13.7547
AU020206	0.482304	0.000506329	3.29557
Sptb	0.48166	0.000445425	3.35123
Crybg1	0.481499	1.12079e-11	10.9505
Pigs	0.481319	0.000313301	3.50404
Ccng1	0.480627	0.00109907	2.95897
Smdt1	0.480617	3.52482e-10	9.45286
Gata3	0.480111	0.0155359	1.80866
Cars	0.479927	3.75525e-14	13.4254
Ppih	0.479801	2.29084e-08	7.64001
Ran	0.479241	3.07245e-19	18.5125
Gm48107	0.478989	0.00460523	2.33675
Ak5	0.478575	5.31661e-05	4.27437
Slc1a3	0.478543	1.09041e-09	8.96241
Soga1	0.477695	0.000778036	3.109
Pole2	0.477098	0.000340271	3.46818
Tspo	0.477088	0.00267639	2.57245
Gltp	0.476911	1.05375e-08	7.97726
Msn	0.476767	1.63574e-05	4.78629
Vav1	0.476177	8.14255e-05	4.08924
Itprip	0.476042	9.63988e-05	4.01593
Tnk1	0.475992	0.000244079	3.61247
Fbln1	0.475323	0.000381774	3.41819
Pik3cb	0.47527	6.18526e-05	4.20864
Pmp22	0.475171	2.4837e-08	7.6049
Epn3	0.475012	0.00424573	2.37205
Eln	0.474566	0.0131993	1.87945
Nectin2	0.474204	0.0010365	2.98443
Dsc2	0.473827	0.0043062	2.36591
Ccdc34	0.472149	1.40451e-08	7.85247
Cdc42ep2	0.472128	3.74795e-06	5.42621
Rgs19	0.47208	0.00173575	2.76051
Senp1	0.471542	2.34716e-14	13.6295
Cchcr1	0.469849	0.000359708	3.44405
Limk1	0.469294	0.0169674	1.77038
Twsg1	0.468864	5.79045e-21	20.2373
Plekhg2	0.468815	0.000797196	3.09843
Hirip3	0.467614	1.83673e-08	7.73595
Rhbdl2	0.467572	6.72492e-05	4.17231
Gldc	0.466876	0.000849438	3.07087
Slc39a6	0.466774	1.1433e-12	11.9418
Alyref	0.466644	3.48802e-11	10.4574
Ehd2	0.466545	0.000145547	3.837
Tbc1d2	0.466491	0.00263714	2.57887
Tspan1	0.466244	1.7552e-07	6.75567
Tmem30b	0.465967	0.000342264	3.46564
Tjp2	0.465642	1.5687e-07	6.80446
Hid1	0.46522	0.0010365	2.98443
Tex30	0.465185	0.00131909	2.87973
Cbr3	0.464955	0.00959613	2.0179
Atad5	0.464613	0.000117435	3.9302
Plek	0.46445	0.0136562	1.86467
Ppp1r15a	0.46307	0.000241196	3.61763
Wee1	0.462921	8.02675e-09	8.09546
Nectin1	0.462879	0.000298588	3.52493
Ryk	0.46268	4.37677e-28	27.3588
Cib2	0.462344	0.000694187	3.15852
Zgrf1	0.462303	2.07203e-05	4.6836
Nckap1l	0.461044	0.00108657	2.96394
Nptxr	0.460844	0.00514955	2.28823
Tnfaip1	0.460808	3.69505e-21	20.4324
Ptpre	0.460152	0.000374525	3.42652
Capg	0.460094	0.000164909	3.78276
Fam57a	0.459749	5.65008e-09	8.24795
Cdk6	0.459728	2.14717e-10	9.66813
Slit3	0.459536	0.00415327	2.38161
Lck	0.459252	0.00611965	2.21327
Col5a1	0.458933	0.013502	1.8696
Jak3	0.458922	0.0125523	1.90128
Tube1	0.458659	0.000356188	3.44832
Peg12	0.458315	1.50694e-05	4.8219
Cyp4v3	0.458057	2.44736e-05	4.6113
Ammecr1	0.45797	0.000322537	3.49142
Plekhf1	0.457953	0.000738815	3.13146
Ptgis	0.456623	0.0297706	1.52621
Slc6a18	0.456364	0.000106967	3.97075
Psmc3ip	0.455838	2.87904e-05	4.54075
Atp8b1	0.4556	1.56255e-14	13.8062
Actb	0.455479	6.50778e-08	7.18657
Gli1	0.454677	0.0396675	1.40157
Capn2	0.454601	1.02267e-24	23.9903
Agap3	0.454398	0.000895073	3.04814
Casp12	0.454014	0.00253904	2.59533
Csrp2	0.453994	5.46026e-07	6.26279
Vwa5a	0.453986	1.70495e-11	10.7683
Cdk16	0.453411	1.83161e-09	8.73717
Sh3d19	0.453044	1.13138e-18	17.9464
Cacna2d1	0.452839	0.00107459	2.96876
Mroh2a	0.452715	0.00170674	2.76783
Kif24	0.452655	1.40183e-05	4.85331
Camkk2	0.452404	1.52944e-05	4.81547
Dtwd2	0.452168	1.02143e-05	4.99079
Mcl1	0.450568	1.79683e-13	12.7455
Fbxo17	0.450544	0.00194592	2.71088
Bach2	0.45035	3.95322e-06	5.40305
Hap1	0.450225	0.00355593	2.44905
Marveld3	0.449994	0.00019684	3.70589
Lama3	0.4498	5.32397e-08	7.27376
Irf9	0.44965	7.81324e-09	8.10717
Zdhhc18	0.449333	7.51944e-06	5.12381
Slc2a3	0.449147	3.86694e-05	4.41263
Corin	0.447999	0.000413027	3.38402
Mcph1	0.44746	3.83069e-11	10.4167
Spock2	0.446935	0.00700485	2.1546
H1f0	0.446926	1.55621e-06	5.80793
Als2cl	0.446638	0.000215787	3.66597
Bgn	0.445781	6.03948e-06	5.219
Hjurp	0.445643	3.8233e-12	11.4176
Sass6	0.44504	0.000211746	3.67419
Gm10123	0.442694	0.0354273	1.45066
4930470H14Rik	0.441964	0.000279742	3.55324
Lhx1	0.441423	0.000757362	3.1207
Septin8	0.440927	3.69464e-11	10.4324
Rbm3	0.440745	5.32606e-05	4.27359
Inka2	0.440452	0.0264005	1.57839
Cdh1	0.440434	6.27546e-07	6.20235
Apaf1	0.438661	1.47061e-09	8.8325
Igf2bp1	0.438462	8.21615e-07	6.08533
Gan	0.437671	4.27393e-07	6.36917
Anxa5	0.437188	7.99101e-25	24.0974
Gmip	0.437091	1.1444e-05	4.94142
Snrpn	0.436634	0.000514161	3.2889
Rgl3	0.436541	0.00113015	2.94686
Cacnb3	0.436386	0.016733	1.77643
Ccdc18	0.436161	0.0250295	1.60155
Cldn6	0.436104	2.06168e-05	4.68578
Fn1	0.435951	0.000842117	3.07463
Cnn2	0.435715	0.000992632	3.00321
Ifit2	0.435482	1.74863e-05	4.7573
Ybx3	0.435315	0.00033252	3.47818
AC160336.1	0.434644	0.00536429	2.27049
Fut4	0.434215	1.13048e-06	5.94674
Nkain4	0.434052	0.00719307	2.14309
Ccdc14	0.434001	5.1307e-05	4.28982
Slfn2	0.4336	0.000145607	3.83682
Brca2	0.432993	0.0010941	2.96094
Fkbp1a	0.432883	7.24915e-06	5.13971
Banf1	0.432812	0.0078555	2.10483
Pkd1	0.432552	2.26302e-05	4.64531
Sytl2	0.432113	3.00707e-12	11.5219
Tgfb1i1	0.431759	0.000750111	3.12487
Lrfn4	0.431057	0.0445465	1.35119
Adgrg3	0.431006	0.00705366	2.15159
Nop58	0.430618	8.69626e-05	4.06067
Dag1	0.430502	2.57589e-06	5.58907
Dennd2a	0.430494	5.79197e-08	7.23717
Adgrg1	0.430403	5.90914e-06	5.22848
Gm37084	0.429381	0.0211083	1.67555
Prx	0.429297	0.00178596	2.74813
Cdk2	0.429257	2.85344e-14	13.5446
Syce2	0.428918	3.85445e-05	4.41404
Nab2	0.428826	0.00428901	2.36764
Gng10	0.428359	2.74079e-05	4.56212
Irf1	0.427981	5.19077e-05	4.28477
Fam20a	0.427846	0.0215162	1.66723
Ranbp1	0.427813	3.4753e-06	5.45901
Tcf7l1	0.427656	0.0191213	1.71848
Aen	0.427628	9.92253e-05	4.00338
Icosl	0.427625	1.57375e-07	6.80306
Nfkb2	0.427249	0.0146641	1.83375
Serpinb1a	0.427247	0.000268456	3.57113
Apln	0.42715	8.90861e-06	5.05019
Miip	0.426948	2.52182e-05	4.59829
Cacna1c	0.42672	0.000366659	3.43574
Ctbp1	0.426677	8.02338e-05	4.09564
Gxylt1	0.426675	4.91818e-06	5.3082
Fam98b	0.426396	0.00107033	2.97048
Cobl	0.426059	7.59754e-06	5.11933
Siva1	0.425911	0.00299178	2.52407
Dusp14	0.425808	1.53372e-05	4.81426
AI661453	0.425779	0.0169999	1.76955
Stn1	0.425646	1.46536e-13	12.8341
Stbd1	0.425577	3.86485e-10	9.41287
Ugt1a1	0.424446	0.00287468	2.54141
Cldn19	0.424398	3.72869e-05	4.42844
Smad2	0.424114	1.20869e-11	10.9177
Adam19	0.423696	1.58649e-05	4.79956
Selenoh	0.423547	9.466e-08	7.02383
Fstl1	0.422512	5.43148e-10	9.26508
Phyhipl	0.422007	0.00068547	3.16401
H2-Q4	0.421977	0.00264777	2.57712
Crybg3	0.421661	2.95696e-07	6.52915
Parp14	0.421529	0.000113132	3.94641
Gm10451	0.421289	0.000868321	3.06132
Lrrc42	0.421166	0.000442545	3.35404
Tpcn2	0.421105	0.000129957	3.8862
Dpy19l1	0.421105	5.50338e-11	10.2594
Ethe1	0.421053	0.00244768	2.61124
Cyp1b1	0.421007	6.51903e-12	11.1858
Wiz	0.42054	0.000498186	3.30261
Rmi2	0.420345	0.00151702	2.81901
Mfsd10	0.420154	0.026399	1.57841
Nup210	0.420079	2.37081e-05	4.6251
Ctsd	0.419267	4.57503e-05	4.33961
Olfr1033	0.419185	0.0086451	2.06323
Rasl11b	0.419158	0.00119221	2.92365
Tipin	0.419147	0.00157137	2.80372
Odc1	0.418473	3.61287e-06	5.44215
Plekho2	0.418276	0.000173477	3.76076
Selenoi	0.418183	6.69066e-09	8.17453
Tead4	0.417464	0.0158818	1.7991
Clasp2	0.417454	2.43636e-14	13.6133
Eif2s1	0.417203	0.000149379	3.82571
Mrtfa	0.417171	0.00960329	2.01758
Ankrd52	0.417074	0.00350672	2.4551
Kpnb1	0.4168	8.94583e-24	23.0484
2810429I04Rik	0.416737	0.00599481	2.22222
Suv39h1	0.416595	8.86612e-14	13.0523
Map4k5	0.416531	3.75267e-08	7.42566
Gja1	0.416007	0.00459768	2.33746
Donson	0.415923	4.74988e-08	7.32332
Slc8b1	0.415668	1.30458e-05	4.88453
Igf1r	0.41542	3.22247e-08	7.49181
Cyp39a1	0.41536	0.00110601	2.95624
Prkci	0.414898	1.51058e-10	9.82086
Arl2bp	0.414794	8.35869e-11	10.0779
Lipg	0.414143	0.00493253	2.30693
Dubr	0.414095	9.66267e-05	4.0149
Dnah1	0.413402	0.00681817	2.16633
Sbno2	0.412261	0.00667205	2.17574
Aacs	0.412234	0.0105691	1.97596
Igsf5	0.412022	2.31876e-13	12.6347
Dmd	0.411762	8.21615e-07	6.08533
Rab30	0.4117	0.00186686	2.72889
Rapgef6	0.411475	6.35307e-12	11.197
Sfxn3	0.411188	0.000307405	3.51229
Carhsp1	0.410446	6.74054e-10	9.17131
Rras	0.410225	0.0229071	1.64003
Tbc1d31	0.410077	4.18352e-06	5.37846
D830030K20Rik	0.410077	0.0153867	1.81285
Ifi27	0.410058	0.00185514	2.73162
Tinf2	0.409389	7.27012e-15	14.1385
Arid5a	0.408955	0.00392626	2.40602
Snhg5	0.408771	0.00126451	2.89808
Pofut1	0.408472	2.44134e-17	16.6124
Kctd11	0.408447	8.19236e-06	5.08659
Rell1	0.40842	6.97444e-06	5.15649
Klf4	0.408386	0.021846	1.66063
Gm42863	0.408331	0.00135152	2.86918
Adamts2	0.408309	0.00541427	2.26646
Dnajb4	0.408153	0.00105827	2.9754
Srd5a1	0.40804	0.000228116	3.64184
Flot1	0.407753	0.00598876	2.22266
Gpatch4	0.407716	0.000122136	3.91316
Atf5	0.407386	0.000183707	3.73588
Notch3	0.407336	0.0109169	1.9619
Psip1	0.40726	0.000628429	3.20174
Rad21	0.406946	5.54657e-07	6.25598
Me2	0.406838	1.62039e-08	7.79038
Nemp2	0.406807	0.00197637	2.70413
Pycr1	0.406616	0.00838914	2.07628
Ppa1	0.406517	1.00659e-05	4.99715
Pafah1b3	0.406415	0.0379372	1.42093
A930007A09Rik	0.406006	7.18594e-07	6.14352
Vrk1	0.406002	3.20933e-09	8.49359
Mob1a	0.405816	5.69066e-09	8.24484
Ube2z	0.405674	6.89702e-21	20.1613
Rfc5	0.405564	1.89518e-10	9.72235
Tmem98	0.404783	1.75962e-07	6.75458
Gask1b	0.404249	4.64667e-07	6.33286
Loxl2	0.404105	0.000313301	3.50404
Igfbp3	0.404052	3.86962e-05	4.41233
C77080	0.403678	0.00646155	2.18966
Gadd45g	0.403576	0.0221603	1.65442
Ap2m1	0.403108	0.000421018	3.3757
Mybl1	0.402833	0.0221661	1.65431
Prmt1	0.40274	0.0106185	1.97394
Epb42	0.402308	0.0125523	1.90128
Zfp948	0.402253	0.00196678	2.70624
Rybp	0.401872	1.02949e-06	5.98738
4930523C07Rik	0.401846	6.50949e-18	17.1865
Sp6	0.401654	0.00355345	2.44935
Nup107	0.40148	3.75607e-08	7.42527
Tuft1	0.401431	2.70337e-10	9.56809
Cyb5r1	0.401154	4.09852e-08	7.38737
Msh6	0.400787	1.64629e-16	15.7835
Tubg1	0.400749	8.61851e-05	4.06457
Cdca4	0.400739	6.35792e-11	10.1967
Atg4a	0.400706	8.83801e-05	4.05365
Vegfb	0.400537	9.64941e-05	4.0155
Hspa1b	0.400435	0.04383	1.35823
Ppp1r14b	0.400398	0.00375916	2.42491
Sptan1	0.400092	1.4178e-11	10.8484
Map1a	0.400061	0.0242341	1.61557
Arrb2	0.3998	1.77806e-05	4.75005
Piezo2	0.399606	0.00176538	2.75316
Vsig10	0.399194	1.58774e-08	7.79922
Lsp1	0.398971	0.00633938	2.19795
Pgm2l1	0.398948	0.000784624	3.10534
Cenpq	0.398912	0.0145904	1.83593
Ipo5	0.398892	2.80525e-22	21.552
Ruvbl2	0.398855	0.000191241	3.71842
Aldh1a2	0.398809	4.29947e-06	5.36659
Tnfrsf14	0.398797	0.0178241	1.74899
Shisa5	0.39866	3.35727e-05	4.47401
Sertad4	0.398572	0.0268425	1.57118
Slc9a9	0.398402	6.0461e-05	4.21852
Aida	0.398138	5.69732e-07	6.24433
Cables2	0.397913	1.98941e-08	7.70128
Fam174b	0.397723	1.31672e-08	7.88051
Hyls1	0.397711	0.00194072	2.71204
Wdr1	0.397412	1.5962e-15	14.7969
Cemip	0.396326	0.000760799	3.11873
Dhrs13	0.396256	0.000884399	3.05335
Nmt2	0.396089	2.19964e-06	5.65765
Nek6	0.395701	6.23699e-06	5.20502
Ctdsp2	0.395535	3.67531e-05	4.43471
H2-Q7	0.394956	0.0158713	1.79939
Capza1	0.394799	4.8377e-07	6.31536
Shmt2	0.394592	0.000548569	3.26077
Pa2g4	0.394542	4.70809e-07	6.32716
Suv39h2	0.394317	0.00482807	2.31623
Pcdh7	0.393931	9.64385e-17	16.0157
Rcc1	0.393856	1.80367e-06	5.74384
Igtp	0.393716	0.00534379	2.27215
Ifih1	0.393111	0.00046736	3.33035
Lmnb2	0.392935	0.00340385	2.46803
Smarcd3	0.392808	0.0013505	2.86951
Slc35c1	0.392157	0.00371925	2.42955
Dact3	0.39165	0.0124098	1.90623
Map4	0.390787	3.41098e-05	4.46712
Synj2	0.390631	4.69209e-05	4.32863
Nfatc2ip	0.390583	5.24912e-05	4.27991
Slco3a1	0.390535	2.90046e-06	5.53753
Aaas	0.38969	2.8828e-05	4.54019
Zw10	0.389544	2.1495e-07	6.66766
Antxr1	0.389333	0.000460236	3.33702
Ckap5	0.389067	3.71647e-06	5.42987
Pkhd1	0.389034	8.1396e-10	9.0894
Ccdc80	0.388642	1.77571e-06	5.75063
Sorbs3	0.388259	0.00326273	2.48642
Cnot9	0.38779	1.0593e-11	10.975
Zdhhc8	0.387684	0.0190457	1.7202
Hsd11b1	0.387614	0.000774153	3.11117
Rassf7	0.387448	0.00131607	2.88072
Nsmce1	0.3873	5.32397e-08	7.27376
Palb2	0.387227	0.00211393	2.67491
Lgals9	0.38716	0.000272105	3.56526
Gm20559	0.386857	0.0140557	1.85215
Aplf	0.386856	1.80367e-06	5.74384
Armcx2	0.386761	4.67061e-10	9.33063
Gm38947	0.38674	0.00880162	2.05544
Id2	0.386719	1.53999e-09	8.81248
Noc4l	0.386697	0.00658562	2.1814
Zfp521	0.386642	0.00225614	2.64663
Rnf122	0.386457	9.97939e-06	5.0009
Lrrc28	0.38604	2.34548e-08	7.62977
Fam3c	0.385709	4.60446e-05	4.33682
Capns1	0.385311	7.79542e-07	6.10816
Rac2	0.385252	0.0496383	1.30418
Zc3hav1	0.385057	0.000703581	3.15269
Hmgn2	0.384632	6.57036e-05	4.18241
Rnf121	0.384542	1.23792e-11	10.9073
F3	0.384408	3.7085e-07	6.4308
Erh	0.38436	2.26639e-09	8.64467
Arsa	0.384354	0.00447937	2.34878
Edaradd	0.384161	0.00262235	2.58131
Stard13	0.384048	2.03587e-07	6.69125
Ska2	0.383837	0.00104573	2.98058
Gm37324	0.383685	0.0169999	1.76955
Csrnp2	0.383502	4.7652e-05	4.32192
Nop56	0.38336	3.00403e-09	8.5223
Rnaseh2a	0.382963	4.18225e-07	6.37859
Alg10b	0.382597	0.000243594	3.61333
Mphosph9	0.382242	4.55803e-05	4.34122
Stab1	0.382186	0.00127361	2.89496
Cenpw	0.381946	0.00117589	2.92963
Flnc	0.381065	0.0195688	1.70844
Twf1	0.38105	5.82007e-10	9.23507
Smc1a	0.380772	4.81979e-09	8.31697
2410006H16Rik	0.380584	0.00311431	2.50664
Cnksr3	0.380574	6.16595e-09	8.21
Cbarp	0.380273	0.033885	1.46999
Rhoj	0.380192	4.94422e-05	4.3059
Wars	0.379967	1.22472e-06	5.91196
Fxyd6	0.379796	0.000247639	3.60618
Shtn1	0.379762	4.59524e-06	5.33769
Nsd2	0.379539	2.69195e-06	5.56993
Chrna7	0.379492	0.00363869	2.43905
Farp1	0.37912	0.000494333	3.30598
Nsun2	0.378776	1.04943e-25	24.979
Strip2	0.378646	2.9215e-05	4.53439
Colgalt2	0.378617	7.95412e-06	5.09941
Tenm3	0.378174	0.00071487	3.14577
Anxa11	0.378165	0.0388183	1.41096
Snhg15	0.377658	0.0233682	1.63137
Spred3	0.377599	0.0273185	1.56354
Ap2b1	0.377152	4.19327e-12	11.3774
Tmem41a	0.377025	0.00199784	2.69944
Rab15	0.376725	1.43925e-06	5.84186
Postn	0.376401	0.0266672	1.57402
Zik1	0.375944	0.00523368	2.28119
Cx3cl1	0.375551	0.0110598	1.95625
Smyd5	0.375191	3.31472e-05	4.47955
Mapkapk2	0.374927	2.19923e-06	5.65773
Ptbp3	0.374867	0.00116779	2.93264
Gm19680	0.374399	0.0238659	1.62222
Dek	0.374175	0.0384355	1.41527
Skp2	0.374167	0.000803702	3.09491
Acp5	0.374117	0.0499911	1.30111
Nubp1	0.37402	2.43301e-05	4.61386
Zdhhc23	0.373922	0.00199784	2.69944
Kcnk1	0.373814	1.01259e-06	5.99457
1810055G02Rik	0.37376	0.0253447	1.59611
Hmgb3	0.373651	1.61231e-05	4.79255
Snrpa1	0.373493	4.44099e-08	7.35252
Foxc1	0.373425	4.79361e-05	4.31934
Kcnab1	0.373191	0.00429456	2.36708
Slain1	0.373148	0.00203556	2.69132
Tchp	0.37313	4.22404e-05	4.37427
Gm48443	0.37255	0.0423349	1.3733
Cklf	0.372389	0.000507831	3.29428
Fbxo25	0.372322	1.27557e-06	5.8943
Haus3	0.372105	0.0321809	1.4924
Ddx60	0.371996	0.0322184	1.4919
Paxip1	0.371395	1.05226e-09	8.97788
Map1b	0.371208	0.00253277	2.5964
Slc13a1	0.371155	0.0142895	1.84498
Scrib	0.370728	0.0132781	1.87686
St14	0.370639	0.00158547	2.79984
Cald1	0.370389	5.69977e-06	5.24414
Cyth4	0.37034	0.0260199	1.58469
Nxt1	0.36995	3.24214e-06	5.48917
Mpp3	0.369878	0.0117421	1.93026
Slc9a1	0.369785	0.0155347	1.8087
Agpat4	0.369477	1.85239e-09	8.73227
Agbl2	0.369123	0.00158834	2.79906
Lrrc59	0.369107	1.53698e-05	4.81333
Gm14230	0.369049	0.0261964	1.58176
Gale	0.369024	0.0257213	1.58971
Rtel1	0.368893	1.16197e-05	4.93481
Smc4	0.368509	0.0172558	1.76307
Mmp14	0.368368	0.001712	2.7665
Hcls1	0.368063	0.00371838	2.42965
P4ha2	0.367755	0.00024449	3.61174
Rbm28	0.367615	1.07389e-12	11.969
Ctif	0.367566	0.00114936	2.93954
Fam118b	0.367388	4.19073e-05	4.37771
Ilk	0.367384	3.60387e-06	5.44323
Reep5	0.367306	2.47474e-11	10.6065
Usp18	0.367216	0.0453755	1.34318
Gpr27	0.36712	0.000110279	3.95751
Tyro3	0.366686	0.00500989	2.30017
Ripk4	0.366677	5.70995e-06	5.24337
Dstn	0.365685	1.63501e-05	4.78648
Ptpn21	0.36495	1.92862e-05	4.71475
Grip1	0.364495	2.08415e-05	4.68107
Il17rc	0.364126	0.0454365	1.34259
Rpp30	0.363882	0.00192953	2.71455
Nkd1	0.363471	0.00968042	2.01411
Set	0.363393	8.59223e-08	7.06589
Cfi	0.363355	2.15117e-06	5.66732
Zdhhc3	0.362944	4.85404e-16	15.3139
Dtx4	0.362683	5.1764e-05	4.28597
Lrwd1	0.362655	0.00284537	2.54586
Tnfaip8l1	0.362632	0.000218309	3.66093
Fry	0.362361	4.92897e-06	5.30724
Slc43a3	0.36236	6.31558e-14	13.1996
Tmem138	0.362151	1.74571e-06	5.75803
Acpp	0.36212	0.0064756	2.18872
1110038B12Rik	0.36189	0.000392985	3.40562
Fus	0.36184	0.00792332	2.10109
Vav2	0.361575	3.64421e-06	5.4384
Tram2	0.361036	2.86758e-05	4.54248
Tspan33	0.360911	0.00103763	2.98396
Desi1	0.360797	7.02121e-06	5.15359
Flnb	0.360565	6.35076e-05	4.19717
Cndp2	0.360474	0.00098883	3.00488
Nmi	0.360256	0.000134763	3.87043
Tmx4	0.360182	0.00173076	2.76176
Haus5	0.360121	0.00022009	3.6574
Rrp12	0.360053	0.00413803	2.38321
Dusp6	0.359956	3.08896e-05	4.51019
Ptrhd1	0.35992	0.000558997	3.25259
B4galt5	0.359725	0.00107415	2.96893
Col18a1	0.359567	0.00964553	2.01567
Rnf145	0.359432	7.07455e-10	9.1503
Lrrc75a	0.358593	0.000977509	3.00988
Myo9b	0.358148	0.000105768	3.97565
Pcgf5	0.357948	0.000813569	3.08961
Arhgdia	0.357706	0.00211882	2.67391
Dhx38	0.357508	0.000254845	3.59372
Arhgap4	0.357375	0.0230793	1.63678
Nav1	0.357092	0.0093484	2.02926
Uprt	0.356739	1.36779e-05	4.86398
Jph2	0.355957	0.0243187	1.61406
Casp7	0.355891	1.88052e-07	6.72572
Reep1	0.355841	0.00452858	2.34404
Dnmbp	0.355292	8.206e-05	4.08587
Dnaaf2	0.355166	0.00590575	2.22872
Tomm7	0.355109	5.83135e-05	4.23423
Kctd15	0.354789	0.022595	1.64599
Smagp	0.354602	0.00719307	2.14309
Septin7	0.354471	0.025207	1.59848
St3gal4	0.354037	4.16324e-09	8.38057
Kras	0.353989	0.00335804	2.47391
Hprt	0.353954	0.000797196	3.09843
Mettl21a	0.353709	6.40943e-06	5.19318
Heatr5a	0.353597	9.72396e-07	6.01216
Arhgap30	0.353457	0.00745146	2.12776
Nde1	0.353196	1.90457e-17	16.7202
Tmed5	0.352959	0.035956	1.44423
Zbed3	0.352778	0.0146074	1.83543
Tlcd5	0.352715	0.000518309	3.28541
Hnrnpdl	0.352639	0.00417863	2.37897
Llgl1	0.352515	0.0435231	1.36128
Fblim1	0.352431	0.000838188	3.07666
Tnik	0.352277	0.000773297	3.11165
Cdr2l	0.352095	0.00560571	2.25137
Zdhhc13	0.351872	1.62778e-07	6.7884
Osbpl10	0.351847	0.0197515	1.7044
Nup62	0.351751	0.00246654	2.60791
Rnf220	0.35169	0.00674943	2.17073
Zfp599	0.351497	0.014676	1.83339
Nudcd1	0.351458	0.00196827	2.70592
Cep152	0.35118	1.64501e-06	5.78383
Ptpdc1	0.35106	5.52878e-08	7.25737
Pik3cd	0.350581	0.0195498	1.70886
Grb10	0.350507	1.53329e-06	5.81437
Ephx1	0.350491	0.031167	1.50631
Gins2	0.350352	0.000107916	3.96691
Psmg4	0.350229	0.000397397	3.40078
Ubtd2	0.350153	0.000114608	3.94078
Map3k14	0.350115	0.0138827	1.85753
Cybc1	0.349859	0.000183036	3.73746
Dynll1	0.349665	8.81095e-07	6.05498
Nip7	0.34962	1.60202e-05	4.79533
Itpripl2	0.349442	3.37033e-13	12.4723
Filip1l	0.349432	2.12952e-05	4.67172
Akt1	0.348299	0.00243252	2.61394
H6pd	0.348099	2.6658e-05	4.57417
Dtymk	0.347585	7.7536e-12	11.1105
Oat	0.347417	8.82059e-07	6.0545
Zc2hc1a	0.347388	0.00687612	2.16266
Plscr1	0.347207	2.6697e-11	10.5735
St7	0.346985	1.97854e-06	5.70365
Gm49274	0.346917	0.0287288	1.54168
Ipo9	0.346913	2.20015e-13	12.6575
Hsp90aa1	0.346905	7.0125e-05	4.15413
Gbp3	0.346665	0.024838	1.60488
Polh	0.346207	9.37389e-07	6.02808
Ecscr	0.34609	1.30157e-05	4.88553
Ccdc102a	0.346075	0.0354273	1.45066
Fam110c	0.345437	2.67416e-06	5.57281
Brox	0.345199	3.63879e-06	5.43904
Mre11a	0.345082	2.96051e-08	7.52863
Oscp1	0.344924	6.63041e-06	5.17846
Dsel	0.344479	0.0195539	1.70877
Polr2h	0.344169	8.12074e-06	5.0904
Nt5c	0.344105	0.000197665	3.70407
Cln6	0.34386	0.000743071	3.12897
Col15a1	0.343271	0.000552245	3.25787
Emd	0.343157	5.44409e-05	4.26407
Pi4k2b	0.342904	0.000259943	3.58512
Sox6	0.342358	1.30206e-10	9.88537
Mpzl3	0.342304	0.0018308	2.73736
Dhrs7	0.342267	0.0134205	1.87223
Mfap4	0.342259	0.0484084	1.31508
Slbp	0.342101	0.00123991	2.90661
Sema5a	0.341873	3.1706e-08	7.49886
Gm28875	0.341572	0.00645142	2.19034
Orc6	0.341521	0.00155762	2.80754
Dnajc9	0.341288	0.000360133	3.44354
Smim41	0.340475	0.0284362	1.54613
Mvp	0.340027	0.0127063	1.89598
Dysf	0.339864	1.46396e-06	5.83447
Tnfrsf1a	0.339721	0.00224016	2.64972
Bicc1	0.33956	3.83994e-06	5.41568
Btbd8	0.339203	2.88877e-05	4.53929
Hpgds	0.339186	0.0215682	1.66619
Gstp1	0.339154	0.00356378	2.44809
Ckmt1	0.339077	0.000132437	3.87799
Hs3st3a1	0.338986	0.0427009	1.36956
Rrp7a	0.33882	0.000242803	3.61475
Nfxl1	0.338785	0.000125414	3.90165
Calhm2	0.338664	0.00541931	2.26606
Kif12	0.33866	0.0125712	1.90062
Rcn1	0.338209	4.60371e-11	10.3369
Pxdc1	0.338126	0.00578031	2.23805
Gm4316	0.337769	0.0328958	1.48286
Nup205	0.337689	1.28262e-13	12.8919
Fchsd1	0.337152	0.00444701	2.35193
Gls	0.336908	0.00403026	2.39467
Ikbke	0.336821	0.0127787	1.89351
Cdkn2d	0.336648	0.000359235	3.44462
Haus8	0.336612	3.06477e-07	6.5136
Rpl12	0.336431	0.000805016	3.0942
Ptbp1	0.336413	0.00251071	2.6002
Nucks1	0.336248	0.00805193	2.0941
Magohb	0.335961	0.0184617	1.73373
Atg16l2	0.335687	0.00442555	2.35403
Pold2	0.335533	0.000274719	3.56111
Wdr76	0.335093	0.00878637	2.05619
Parp8	0.335012	3.07394e-05	4.5123
Asrgl1	0.334637	4.09679e-06	5.38756
Hat1	0.333951	0.006821	2.16615
Ezr	0.333888	2.73503e-06	5.56304
Sae1	0.33386	1.1354e-13	12.9449
Eftud2	0.333761	3.11285e-06	5.50684
Hsd17b12	0.333513	2.45822e-06	5.60938
Rnf19b	0.333259	0.00347674	2.45883
Plcd1	0.333155	0.0416102	1.3808
Sgpl1	0.333059	3.44939e-16	15.4623
Prtg	0.333027	0.0246193	1.60872
Dph2	0.332896	0.00459768	2.33746
Lipa	0.332762	0.00118551	2.92609
Cdv3	0.332755	1.53058e-06	5.81514
Gm16344	0.332527	0.0421458	1.37525
Pkp2	0.332474	4.20754e-12	11.376
Retreg3	0.331924	7.26984e-19	18.1385
Pabpc1	0.331638	0.000309888	3.5088
Tnip2	0.331406	0.00224925	2.64796
Hnrnpm	0.331163	5.12748e-06	5.2901
Smox	0.331057	0.0164296	1.78437
Rbm43	0.331012	0.000720723	3.14223
Ripor1	0.330445	0.00295623	2.52926
Plscr3	0.329876	0.00956601	2.01927
Nlgn2	0.329745	0.00852728	2.06919
Mtmr7	0.329405	0.00838204	2.07665
Hspbap1	0.32928	0.000370056	3.43173
Zfp52	0.328997	0.0438657	1.35787
Pgam5	0.328888	4.86896e-09	8.31256
Apex1	0.328677	2.96493e-05	4.52799
Tmx1	0.328672	0.0152795	1.81589
Ccdc57	0.328445	0.0157859	1.80173
Sun2	0.328385	0.00154149	2.81206
Arrdc1	0.328273	0.00101635	2.99296
Gmds	0.327639	0.000765672	3.11596
Il6st	0.327617	8.55664e-10	9.0677
Gars	0.327469	1.23833e-10	9.90716
Serpinb9	0.327458	0.00041683	3.38004
Mbp	0.327375	0.00380004	2.42021
Cd151	0.327275	0.000590083	3.22909
Mad1l1	0.326911	0.000361924	3.44138
Fancg	0.326909	0.000291407	3.5355
Cenpo	0.326781	3.4473e-05	4.46252
Pcnt	0.326743	2.52446e-05	4.59783
Rnd3	0.326714	0.000174199	3.75895
Tedc2	0.326679	0.0108103	1.96616
Ctnna1	0.326426	6.26178e-09	8.2033
Tbc1d22a	0.326408	0.000507518	3.29455
Xrcc2	0.326384	0.00542642	2.26549
Shroom3	0.326309	0.0101259	1.99457
Phldb1	0.325867	0.034715	1.45948
Mcam	0.325866	0.00239667	2.62039
Klc1	0.325366	0.00231877	2.63474
Cpne8	0.325291	0.0211947	1.67377
2810408A11Rik	0.325218	0.0221634	1.65436
Syt14	0.324913	0.0093484	2.02926
Abi2	0.3248	0.000426394	3.37019
Dtx3l	0.32464	2.06531e-05	4.68502
Adgra2	0.324408	0.0441222	1.35534
Pitpnm3	0.324129	0.0117704	1.92921
Ptges3	0.323935	0.00776375	2.10993
Grk6	0.323861	0.00491987	2.30805
Prkch	0.323471	1.38826e-06	5.85753
Uevld	0.323143	0.00455569	2.34145
Esyt2	0.323141	8.68901e-06	5.06103
Ddx58	0.322938	4.08599e-07	6.3887
Ddx21	0.322308	1.8068e-12	11.7431
Lama4	0.321991	1.08079e-08	7.96626
Cfl1	0.321795	3.84244e-06	5.41539
Lancl2	0.321782	1.9353e-05	4.71325
Arhgap44	0.32173	0.00213643	2.67031
Dnajc25	0.321488	3.93068e-05	4.40553
Pkia	0.321172	0.0252393	1.59792
Hivep2	0.321049	1.25145e-05	4.90259
Snrpd1	0.32064	0.000959037	3.01816
Nup85	0.320529	1.19557e-13	12.9224
4930533N22Rik	0.320469	0.0125636	1.90089
Rock2	0.320203	0.00401738	2.39606
Haus1	0.319996	0.00282068	2.54965
Tbrg1	0.31988	3.53845e-09	8.45119
Ptpn23	0.319631	0.0166598	1.77833
Eps8l2	0.31939	0.00287849	2.54084
Gsn	0.319246	0.0453883	1.34306
Eif5a	0.319149	0.00176385	2.75354
Sh3bp4	0.318511	0.0234603	1.62967
Accs	0.318113	0.000233848	3.63107
Ado	0.318068	2.55472e-06	5.59266
0610010F05Rik	0.317216	0.0160318	1.79502
Slc16a1	0.316662	0.0142612	1.84584
Pbdc1	0.316518	0.0033411	2.47611
Hace1	0.316406	0.000174385	3.75849
Nckap5	0.316313	0.0132443	1.87797
Crip2	0.316294	0.00676944	2.16945
Cldn1	0.316271	0.0270712	1.56749
Gins3	0.315983	0.0147145	1.83226
Calm2	0.315919	0.00194758	2.7105
Selenow	0.315797	0.00875283	2.05785
Rbm14	0.315687	0.0274669	1.56119
Ezh2	0.315352	0.00415085	2.38186
Slc35e2	0.315294	1.21696e-05	4.91472
Tfap4	0.315188	0.0461996	1.33536
Adamts18	0.314787	0.00192856	2.71477
Snrpf	0.314685	0.0133155	1.87564
Pcolce	0.314269	0.00619691	2.20783
Itgb1	0.314238	0.000145879	3.83601
Smim3	0.314081	0.00355095	2.44966
Smarcc1	0.314061	0.00759603	2.11941
Msantd3	0.314022	0.0029133	2.53561
Uchl3	0.313721	0.00589344	2.22963
Dock11	0.313709	0.0452026	1.34484
Grhl2	0.313611	2.80917e-08	7.55142
Rpa1	0.313611	5.2655e-07	6.27856
Ltbp4	0.313577	0.0477488	1.32104
Setd1b	0.313298	0.0124168	1.90599
Mgat5	0.313009	1.86916e-09	8.72835
Chek2	0.312872	0.00370718	2.43096
Igf2bp2	0.312226	0.00273793	2.56258
Map3k2	0.312157	0.00711661	2.14773
Gm48488	0.311355	0.0499188	1.30174
Anapc2	0.31131	0.0267581	1.57254
Met	0.311159	2.10622e-05	4.6765
Evc2	0.311078	0.0179745	1.74534
Mfge8	0.311029	0.00652778	2.18523
Anapc15	0.310881	7.46023e-05	4.12725
Srcap	0.310859	0.0179745	1.74534
Klf7	0.310729	0.000203829	3.69073
Fut10	0.310623	0.00026427	3.57795
Gpat3	0.310565	0.0355587	1.44905
Tbl3	0.310387	0.00834744	2.07845
Wbp1l	0.310365	0.00256176	2.59146
Arfgef3	0.310324	1.00272e-06	5.99882
Map7d1	0.309777	0.0465575	1.33201
Otud1	0.309606	0.000519945	3.28404
Pabpc4	0.308631	0.010296	1.98733
Cntrob	0.308617	0.00204871	2.68852
Pus7l	0.308415	0.0027542	2.56
Ly6e	0.308396	0.00254977	2.5935
Arhgap21	0.308366	6.66445e-05	4.17624
Glis3	0.308171	5.19265e-08	7.28461
Fstl3	0.308042	0.0134205	1.87223
Ifi35	0.307927	0.00679666	2.1677
Kif13a	0.307728	1.30031e-08	7.88595
Cfap20	0.307709	3.74795e-06	5.42621
Sf3b3	0.3077	1.38083e-13	12.8599
Fmn1	0.307615	7.02121e-06	5.15359
Gm53	0.307537	0.0187098	1.72793
Parp9	0.307265	3.26624e-05	4.48595
Ubap2	0.3071	0.0180994	1.74234
Eif6	0.307085	0.000835531	3.07804
Pole3	0.307023	4.03367e-06	5.3943
Cbfb	0.306913	0.00652279	2.18557
Pfn1	0.306879	0.000776537	3.10984
Rpsa	0.306837	0.00254346	2.59457
Elmo2	0.306687	0.00129419	2.888
Srm	0.306684	0.0487365	1.31215
Slc38a1	0.306572	0.00203406	2.69164
Ssrp1	0.30618	9.44865e-16	15.0246
Cnot6	0.305562	0.0270575	1.56771
Rnf219	0.304662	0.00306248	2.51393
Ndc1	0.304632	0.00013837	3.85896
Exosc8	0.304617	0.000906936	3.04242
Rad9a	0.30369	0.00201036	2.69673
Cyb5r3	0.303663	0.00460759	2.33653
Pkn3	0.303554	0.0305877	1.51445
Eif3b	0.303474	0.0198803	1.70158
Crem	0.303322	0.0111701	1.95194
Mfsd6	0.303202	1.99536e-10	9.69998
Ypel1	0.303144	0.00136156	2.86596
Pon2	0.302716	9.85418e-06	5.00638
Mme	0.302165	0.0196911	1.70573
Usp22	0.30213	7.63032e-08	7.11746
Macroh2a2	0.301985	0.00369235	2.4327
Cmtm7	0.301945	0.0207302	1.6834
Slc34a2	0.301833	0.0318106	1.49743
Pomgnt1	0.301438	0.000191851	3.71704
Nrf1	0.30112	3.07269e-06	5.51248
Arf2	0.300787	2.15446e-08	7.66666
Rab27b	0.300642	0.0029397	2.5317
Cdc34	0.30046	0.0260421	1.58432
Aoc1	0.300414	0.0171043	1.7669
Epcam	0.300317	1.67994e-07	6.77471
F2r	0.300276	2.11302e-05	4.6751
Cstb	0.300152	8.42735e-05	4.07431
Stat1	0.299699	0.00166648	2.7782
Selenon	0.299386	0.0234161	1.63049
Dis3	0.299294	0.0018434	2.73438
Slc22a21	0.298753	0.0300089	1.52275
Tgif1	0.298742	1.41254e-06	5.85
Ctdp1	0.298687	0.0105219	1.9779
Ston1	0.298383	0.00540781	2.26698
Larp7	0.298351	2.56728e-05	4.59053
Arv1	0.29819	0.0214332	1.66891
Cers5	0.298144	5.08298e-07	6.29388
Rbpms	0.298047	0.000106077	3.97438
Ttc26	0.29803	0.0159553	1.7971
Dync1li2	0.297967	1.30916e-06	5.88301
Zdhhc20	0.297456	0.0249211	1.60343
Nup155	0.297414	0.000232496	3.63359
Npm3	0.297391	3.68262e-05	4.43384
Bex3	0.297259	8.38254e-06	5.07662
Tubgcp2	0.297241	2.86425e-05	4.54299
Unc13c	0.296852	0.0072683	2.13857
Kcnk6	0.295929	0.00455443	2.34157
Spidr	0.295548	1.42157e-06	5.84723
Gm49336	0.295442	0.00906503	2.04263
Skap2	0.295129	0.00133609	2.87416
Clstn1	0.295077	0.034412	1.46329
Tarbp2	0.294758	0.00308019	2.51142
Gpx7	0.294619	0.0135814	1.86705
Cd2ap	0.29432	0.0127207	1.89549
Armc10	0.294283	1.43494e-05	4.84317
Rce1	0.294156	0.0017075	2.76764
Car2	0.29411	8.7222e-05	4.05937
Aggf1	0.293982	3.0826e-13	12.5111
Morf4l2	0.293816	0.000770731	3.1131
Gpr19	0.293792	0.0402663	1.39506
B9d1	0.293631	9.85328e-05	4.00642
Xndc1	0.293535	1.46842e-05	4.83315
Slc15a3	0.293534	0.026816	1.57161
Ppp4r1	0.29339	1.42372e-08	7.84658
Srp54b	0.293241	4.88148e-06	5.31145
Rab31	0.293169	7.90513e-06	5.10209
Pold3	0.293157	5.49212e-06	5.26026
Erc1	0.293072	4.40332e-06	5.35622
Gpx8	0.292786	5.4802e-06	5.2612
Mocos	0.29266	0.00613813	2.21196
Sptlc2	0.292557	7.14875e-10	9.14577
Prmt2	0.292546	0.0060039	2.22157
Esrp2	0.292371	0.0044556	2.35109
Cdc42se2	0.291928	4.31823e-08	7.36469
Rassf5	0.291869	0.0172558	1.76307
Atic	0.291864	1.58706e-06	5.79941
Spats2l	0.291309	7.00814e-06	5.1544
Tmem165	0.291169	2.90226e-05	4.53726
Gm47031	0.291047	0.0282658	1.54874
Rbm20	0.291036	2.43301e-05	4.61386
Rab12	0.290878	9.58343e-05	4.01848
Zwint	0.290837	3.28538e-07	6.48341
Taf5	0.290605	0.00233334	2.63202
Lypd6	0.290396	0.0225938	1.64601
Cdc27	0.290107	0.00527028	2.27817
Trp53i11	0.289633	0.0268807	1.57056
Nemp1	0.289197	0.00925516	2.03362
Fam118a	0.289054	5.88828e-05	4.23001
Sumf1	0.28886	2.38946e-06	5.6217
Klhl18	0.28879	0.00519679	2.28426
Exoc4	0.288487	1.73547e-08	7.76058
Npnt	0.287815	0.000386873	3.41243
Ppic	0.287785	0.000380495	3.41965
Nln	0.287623	5.8668e-07	6.2316
Atf4	0.287152	0.000313301	3.50404
Rnf213	0.286888	0.00174156	2.75906
Rap2a	0.286828	6.51101e-07	6.18635
Macroh2a1	0.286814	0.000344984	3.4622
Septin6	0.286775	4.32803e-07	6.36371
Serpinh1	0.286533	0.0338462	1.47049
Iars	0.286445	2.75992e-11	10.5591
Nipa2	0.286427	0.0126075	1.89937
Tor3a	0.285677	0.00243583	2.61335
Srsf7	0.285675	0.0021248	2.67268
Dnajc22	0.285422	0.00605689	2.21775
Dnase2a	0.285256	0.00281982	2.54978
Mob3a	0.285168	0.0355734	1.44887
Irak4	0.285087	0.000876769	3.05711
Slc43a1	0.285	0.0199286	1.70052
Hdgfl3	0.284949	0.0280497	1.55207
Prelid2	0.284445	0.00974895	2.01104
Tcf24	0.284304	0.00807684	2.09276
Cep192	0.284212	0.00169887	2.76984
Pax8	0.284183	0.00441245	2.35532
Mpped2	0.284076	0.0177551	1.75068
Zdhhc15	0.283921	0.0455346	1.34166
Tmem248	0.283812	1.76686e-05	4.7528
Pdzrn3	0.283795	0.00391225	2.40757
Dgcr8	0.283721	4.95313e-05	4.30512
Sf1	0.283194	0.0192246	1.71614
Jmjd7	0.282893	0.0157472	1.8028
Slc6a17	0.282018	0.000631968	3.19931
Syt11	0.28189	0.00155658	2.80783
Commd10	0.281654	0.00611656	2.21349
Slc9a4	0.281348	0.0020059	2.69769
Helz2	0.28126	0.0183365	1.73668
Aprt	0.281252	0.0353399	1.45173
Spef1	0.281224	0.00202617	2.69332
Inip	0.281056	0.000117468	3.93008
Snx18	0.280934	5.09266e-06	5.29306
Dhx32	0.28078	6.79868e-08	7.16758
9430015G10Rik	0.280654	0.0270835	1.5673
Fkbp10	0.280442	0.0211242	1.67522
Large1	0.280344	9.251e-10	9.03381
Sgms1	0.280055	4.46474e-06	5.3502
Rhoa	0.279834	3.35727e-05	4.47401
Eif1	0.279738	0.000664915	3.17723
Ankrd13a	0.279704	0.0018188	2.74022
Atxn2l	0.279667	0.0230774	1.63681
Kirrel	0.279532	0.0093484	2.02926
Xdh	0.279514	0.0361244	1.4422
Cbx3	0.279237	0.0387161	1.41211
Akap17b	0.279105	0.0129147	1.88892
Supt16	0.278946	0.00552888	2.25736
Ifngr2	0.278909	2.10794e-05	4.67614
Pld2	0.278804	0.0011609	2.9352
Bach1	0.278692	2.82996e-06	5.54822
Samhd1	0.278542	0.000184209	3.73469
Taf15	0.278507	0.0181216	1.7418
Dlgap4	0.278397	0.0161741	1.79118
Adss	0.278377	0.00715937	2.14513
Socs2	0.278278	0.0206636	1.68479
Mib1	0.278277	0.00357087	2.44723
Tpd52	0.278275	0.000984984	3.00657
Snrnp35	0.278188	0.0434073	1.36244
Cdk5rap2	0.278128	3.40733e-06	5.46759
H2-T22	0.27798	0.000419863	3.37689
Bcl9	0.27754	0.0303152	1.51834
Recql	0.277289	0.00649066	2.18771
Faap24	0.277241	0.0193738	1.71278
Carmil1	0.277209	2.99268e-06	5.52394
Mdc1	0.277209	0.00532257	2.27388
Snrpb	0.276493	0.0319236	1.49589
Dot1l	0.276375	0.0494408	1.30591
Mfhas1	0.275823	0.000317515	3.49824
Traf3	0.275758	2.38946e-06	5.6217
Csnk1g1	0.275601	0.000519568	3.28436
Mrto4	0.275212	1.78431e-05	4.74853
Elmsan1	0.275134	0.000695759	3.15754
Med11	0.274909	0.000129288	3.88844
Gbp7	0.274748	0.0191462	1.71792
Cd9	0.274719	0.00961388	2.0171
Alg8	0.274719	0.0484344	1.31485
Rbl1	0.274661	0.00446514	2.35017
Scrn1	0.274436	0.00164224	2.78456
Golt1b	0.274198	0.00012803	3.89269
Snrpg	0.274167	0.000572848	3.24196
1810009A15Rik	0.274096	0.0129795	1.88674
Plod3	0.273991	0.0389228	1.4098
4930452B06Rik	0.273988	0.00543781	2.26458
Esm1	0.273858	0.0142343	1.84666
Ror1	0.273415	0.000203286	3.69189
Ssna1	0.273281	0.00225821	2.64623
Gm15387	0.273189	0.0339078	1.4697
Adamts5	0.27285	0.00188546	2.72458
P4ha1	0.272775	0.00548731	2.26064
Bub3	0.272492	0.000103495	3.98508
Cdon	0.272272	0.000241984	3.61621
Pik3cg	0.272053	0.0143651	1.84269
Eif4a1	0.271982	1.00538e-10	9.99767
Dnmt3b	0.271911	0.0153028	1.81523
Klf11	0.271604	0.0367513	1.43473
Cd109	0.271588	0.00672752	2.17214
D030056L22Rik	0.271452	0.0414851	1.38211
Bcl2l1	0.271428	0.0085412	2.06848
Ttc13	0.271226	1.23207e-05	4.90936
Pwwp2b	0.2711	0.0220573	1.65645
Slc12a4	0.270991	0.0462162	1.33521
Dnajb11	0.270735	2.51196e-05	4.59999
Alg9	0.269814	4.70559e-10	9.32739
Mtap	0.269758	0.000469649	3.32823
Sowahb	0.269701	0.00295909	2.52884
Siah1b	0.269639	0.00541709	2.26623
Ncaph2	0.269555	0.000661641	3.17938
Ctdspl	0.269429	1.66108e-05	4.77961
Pon3	0.269312	0.0138719	1.85787
Mdn1	0.269129	2.80207e-05	4.55252
S100a16	0.269104	3.27185e-10	9.48521
P2rx4	0.268989	0.000691356	3.1603
Lxn	0.268648	0.0101259	1.99457
Eps15	0.268534	0.00645986	2.18978
Armcx4	0.268315	0.00221381	2.65486
Pald1	0.268268	0.0125916	1.89992
Strn	0.268133	0.000270503	3.56783
9930014A18Rik	0.268035	0.0339814	1.46876
L3mbtl2	0.267828	0.00267823	2.57215
1500009L16Rik	0.267403	0.00133726	2.87378
U2af1l4	0.267389	0.00417311	2.37954
Stx12	0.267349	0.00325254	2.48778
Zfp202	0.267306	0.000819197	3.08661
Zfp53	0.2673	0.0259106	1.58652
Fntb	0.267253	0.0144042	1.84151
Anxa4	0.267157	4.9616e-06	5.30438
Fhl1	0.266731	1.95834e-06	5.70811
Brip1os	0.266449	0.000118068	3.92787
Cbx5	0.266077	0.032152	1.49279
Cep250	0.266042	0.0165164	1.78208
Actl6a	0.265947	1.31325e-07	6.88165
Tcp11l1	0.265918	0.0086394	2.06352
Ccn4	0.265841	7.82814e-06	5.10634
Ywhaz	0.265492	0.00911765	2.04012
Gm46430	0.265278	0.0140779	1.85146
H2az2	0.265116	0.00345609	2.46142
Txnrd3	0.264967	0.00118777	2.92527
Acaca	0.264802	0.000202497	3.69358
Map3k21	0.264666	0.00262504	2.58086
Map2	0.264487	0.0150506	1.82245
Map3k3	0.264353	6.59776e-05	4.1806
Dazap1	0.264249	0.0470877	1.32709
Chsy1	0.263931	2.98413e-06	5.52518
Mybbp1a	0.263857	0.0226366	1.64519
Hmgn1	0.263805	0.000447532	3.34918
Thumpd1	0.263689	0.00123448	2.90852
Ssh2	0.263641	0.00025801	3.58836
Pnpla6	0.263583	0.00896114	2.04764
Fat1	0.26354	2.01883e-05	4.6949
Sparc	0.263488	1.96923e-05	4.7057
Ankrd10	0.263429	0.00169131	2.77178
Rnf2	0.263355	0.0120567	1.91877
Ldha	0.263351	0.0012802	2.89272
Stk35	0.26334	0.00364484	2.43832
Tdg	0.263332	0.00046353	3.33392
Pck2	0.263063	0.00728102	2.13781
Srsf9	0.262563	0.0149499	1.82536
Gemin6	0.262323	0.0470387	1.32754
Gtf2f2	0.261618	0.0252719	1.59736
Zfp451	0.261498	0.0135798	1.86711
Pkm	0.261371	0.00261337	2.5828
Zscan21	0.261344	0.000542669	3.26546
Npm1	0.261005	0.0197515	1.7044
Brd4	0.260976	0.0156314	1.806
Slc41a2	0.260836	0.0299748	1.52324
Fkbp1b	0.260833	0.0277024	1.55748
Dpy30	0.260457	0.0374576	1.42646
Gdpd1	0.260151	0.0209586	1.67864
Zfp239	0.259649	0.00704945	2.15184
Ppil1	0.259504	1.08812e-05	4.96332
D1Ertd622e	0.259445	0.00162319	2.78963
Rnaseh2b	0.259378	0.0199286	1.70052
Prps1l3	0.259049	0.00254162	2.59489
Hira	0.259049	0.0384234	1.4154
Ctnnal1	0.259026	1.99735e-05	4.69954
Alms1	0.258987	0.0101903	1.99181
Eef2k	0.258928	0.0121966	1.91376
Sec61b	0.258425	0.0102318	1.99005
Ube3c	0.258304	3.1145e-05	4.50661
Pgam1	0.25811	0.00094868	3.02288
Slc35f2	0.257644	2.29191e-06	5.6398
Grk5	0.257455	8.17787e-08	7.08736
Tmbim1	0.257259	9.2445e-05	4.03412
Dpysl2	0.257187	2.45677e-05	4.60964
Ddr2	0.25689	0.00303397	2.51799
Slc1a5	0.256663	0.00767506	2.11492
Nup93	0.256508	0.000444329	3.3523
Appl1	0.256488	0.0356014	1.44853
Pml	0.256459	0.0476404	1.32202
Gnb4	0.256301	0.00078701	3.10402
Smad4	0.255936	3.34377e-10	9.47576
Dusp3	0.255925	8.19717e-09	8.08634
[truncated: 3,310 more rows]
