# Supplementary material for: The Tumor-Associated Calcium Signal Transducer 2 (TACSTD2) oncogene is upregulated in cystic epithelial cells revealing a potential new target for polycystic kidney disease
Source: PLoS Genet. 2024 Dec 12;20(12):e1011510. doi: 10.1371/journal.pgen.1011510 (PMC11670935; doi:10.1371/journal.pgen.1011510)
Supplement: S3 Table — (XLSX) [file pgen.1011510.s003.xlsx]

## Sheet: S3_Table
Gene	avg_log2FC	p_val_adj
SLC14A2	3.07302	0
TACSTD2	2.47428	0
AKAP12	2.09244	0
SVEP1	1.6826	0
BACH2	1.33046	0
SEMA3C	0.926199	0
RHPN2	0.91857	0
BACH1	0.616436	0
NAB1	0.609809	1.31E-90
SUSD6	0.608581	4.97E-133
AIF1L	0.606124	3.78E-276
ZMAT3	0.590882	2.79E-82
PLXDC2	0.507355	0
UBE2Z	0.464931	8.06E-48
PKD2	0.438611	1.14E-243
ITGA9	0.393204	7.68E-26
NTN4	0.371942	1.14E-17
SGMS1	0.36564	3.10E-226
DNAH5	0.336724	1.53E-215
SLC37A3	0.309347	1.32E-06
FBXO25	-0.342116	1.70E-157
MGAT5	-0.345185	4.93E-160
EHBP1	-0.359245	0
PTPDC1	-0.402956	3.50E-233
ARHGEF9	-0.434712	3.90E-252
SLC22A15	-0.577257	0
IMPA1	-0.594664	0
CDKL1	-0.66321	0
ADAMTS16	-0.848638	0
SMTNL2	-1.58825	0
