# Supplementary material for: The Tumor-Associated Calcium Signal Transducer 2 (TACSTD2) oncogene is upregulated in cystic epithelial cells revealing a potential new target for polycystic kidney disease
Source: PLoS Genet. 2024 Dec 12;20(12):e1011510. doi: 10.1371/journal.pgen.1011510 (PMC11670935; doi:10.1371/journal.pgen.1011510)
Supplement: S4 Table — (XLSX) [file pgen.1011510.s004.xlsx]

## Sheet: Key
Results of functional enrichment analysis performed using g:Profiler g:Gost for the following lists of genes
A.	All P6 DEGs FDR<0.05
B.	Top 1,000 P10 DEGs FDR <0.05
C.	P6 DEGs not significantly differentially expressed at P10
D.	Top 1,000 P10 DEGs not significantly differentially expressed at P6
E.	DEGs common to P6 and P10, defined as Cyst Initiation Candidates (CICs) in this work

## Sheet: S4_Table_P6_All
# version: e111_eg58_p18_30541362
# date: 3/1/2024	11:13:49 AM
# organism: mmusculus
# all results: false
# ordered: true
# no iea: false
# sources: GO:MF	GO:BP	GO:CC	KEGG	REAC	WP	TF	MIRNA	HPA	CORUM
# combined: false
# numeric ns: ENTREZGENE_ACC
# domain scope: annotated
# measure underrepresentation: false
# significance threshold method: false_discovery_rate
# user threshold: 0.01
# no evidences: false
# query genes included: query_1<ENSMUSG00000020990	ENSMUSG00000031351	ENSMUSG00000021186	ENSMUSG00000039043	ENSMUSG00000028369	ENSMUSG00000030772	ENSMUSG00000040447	ENSMUSG00000020691	ENSMUSG00000045094	ENSMUSG00000028780
# query genes not included: none
# query genes duplicates: none
source	term_name	term_id	adjusted_p_value	negative_log10_of_adjusted_p_value	term_size	query_size	intersection_size	effective_domain_size	intersections
GO:MF	integrin binding involved in cell-matrix adhesion	GO:0098640	0.00238662	2.62222	5	22	2	25063	SVEP1,ITGA9
GO:MF	integrin binding	GO:0005178	0.00328931	2.4829	143	63	5	25063	FBLN5,SVEP1,ITGA9,FBN1,CCN4
GO:MF	cell-matrix adhesion mediator activity	GO:0098634	0.00328931	2.4829	9	22	2	25063	SVEP1,ITGA9
GO:MF	extracellular matrix structural constituent	GO:0005201	0.00500779	2.30035	132	81	5	25063	FBLN5,SRPX2,FBN1,COL14A1,COL6A3
GO:MF	alkali metal ion binding	GO:0031420	0.00500779	2.30035	25	85	3	25063	IMPA1,PKLR,SCN8A
GO:MF	cell adhesion molecule binding	GO:0050839	0.00500779	2.30035	292	63	6	25063	FBLN5,SVEP1,ITGA9,FBN1,SLC14A2,CCN4
GO:BP	cell motility	GO:0048870	0.000947895	3.02324	1760	71	18	26944	ARPIN,SVEP1,SPNS2,SEMA3C,SRPX2,ITGA9,AKAP12,TACSTD2,BCL11B,MGAT5,CFAP20,CCDC25,VIL1,NRP2,VSTM4,CCN4,NTN4,DNAH5
GO:BP	cell migration	GO:0016477	0.00286078	2.54352	1538	65	15	26944	ARPIN,SVEP1,SPNS2,SEMA3C,SRPX2,ITGA9,AKAP12,TACSTD2,BCL11B,MGAT5,VIL1,NRP2,VSTM4,CCN4,NTN4
GO:BP	locomotion	GO:0040011	0.00419868	2.37689	1273	63	13	26944	ARPIN,SPNS2,SEMA3C,SRPX2,ITGA9,AKAP12,TACSTD2,MGAT5,CFAP20,CCDC25,VIL1,NRP2,CCN4
GO:CC	external encapsulating structure	GO:0030312	3.99606e-07	6.39837	501	81	13	26995	FBLN5,SVEP1,SEMA3C,SRPX2,PLXDC2,LAD1,FBN1,COL14A1,CCN4,NTN4,SPARCL1,ADAMTS16,COL6A3
GO:CC	extracellular matrix	GO:0031012	3.99606e-07	6.39837	499	81	13	26995	FBLN5,SVEP1,SEMA3C,SRPX2,PLXDC2,LAD1,FBN1,COL14A1,CCN4,NTN4,SPARCL1,ADAMTS16,COL6A3
GO:CC	collagen-containing extracellular matrix	GO:0062023	1.41891e-05	4.84805	371	81	10	26995	FBLN5,SEMA3C,SRPX2,PLXDC2,LAD1,FBN1,COL14A1,NTN4,SPARCL1,COL6A3
GO:CC	cell periphery	GO:0071944	7.84843e-05	4.10522	6862	87	43	26995	FBLN5,SVEP1,SPNS2,SEMA3C,TMEM100,SRPX2,PLXDC2,EHBP1,ITGA9,LAD1,SH3D19,AIF1L,AKAP12,TACSTD2,CLCA3A1,FBN1,CHRNA4,SLC22A15,APLNR,ZMAT3,CCDC25,NECAP1,COL14A1,VIL1,RASGRF2,NRP2,SLC14A2,PLSCR4,VSTM4,CCN4,CHMP2B,NTN4,RHPN2,SCARB2,SPARCL1,SGMS1,RAB2B,ADAMTS16,ARHGEF9,COL6A3,F2R,SCN8A,MTTP
