# Supplementary material for: The Tumor-Associated Calcium Signal Transducer 2 (TACSTD2) oncogene is upregulated in cystic epithelial cells revealing a potential new target for polycystic kidney disease
Source: PLoS Genet. 2024 Dec 12;20(12):e1011510. doi: 10.1371/journal.pgen.1011510 (PMC11670935; doi:10.1371/journal.pgen.1011510)
Supplement: S5 Table — (XLSX) [file pgen.1011510.s005.xlsx]

## Sheet: Key
Results of functional enrichment analysis performed using g:Profiler g:Gost for the following lists of genes
A.	All P6 DEGs FDR<0.05
B.	Top 1,000 P10 DEGs FDR <0.05
C.	P6 DEGs not significantly differentially expressed at P10
D.	Top 1,000 P10 DEGs not significantly differentially expressed at P6
E.	DEGs common to P6 and P10, defined as Cyst Initiation Candidates (CICs) in this work

## Sheet: S5_Table_P10_all
# version: e111_eg58_p18_30541362
# date: 3/1/2024	11:57:45 AM
# organism: mmusculus
# all results: false
# ordered: true
# no iea: false
# sources: GO:MF	GO:BP	GO:CC	KEGG	REAC	WP	TF	MIRNA	HPA	CORUM
# combined: false
# numeric ns: ENTREZGENE_ACC
# domain scope: annotated
# measure underrepresentation: false
# significance threshold method: false_discovery_rate
# user threshold: 0.01
# no evidences: false
# query genes included: query_1<ENSMUSG00000022123	ENSMUSG00000031351	ENSMUSG00000029484	ENSMUSG00000020467	ENSMUSG00000039043	ENSMUSG00000054545	ENSMUSG00000029082	ENSMUSG00000021678	ENSMUSG00000029304	ENSMUSG00000027276
# query genes not included: GM10639	B830017H08RIK	FAM129A	BC067074	FAM102B	FAM214A	LHFP	DDX39	TMEM8
# query genes duplicates: MYL12B
source	term_name	term_id	adjusted_p_value	negative_log10_of_adjusted_p_value	term_size	query_size	intersection_size	effective_domain_size	intersections
GO:MF	protein binding	GO:0005515	4.95752e-32	31.3047	10460	953	584	25063	ANXA3,EFEMP1,UGT1A6A,F2RL1,SPP1,JAG1,SLC4A1,GNA14,ADGRG6,EGR1,ANXA2,PDPN,GSTA2,PPP1R1A,NSG2,PFKP,MYL12A,TPM1,ADAM12,ALDH1A1,CXCL16,TXNRD1,AIF1L,ROBO2,RRM1,LGALS3,S100A10,FBLN5,EGFR,MAPK4,TUBA1B,SLC12A3,TCAF2,ANLN,SEMA3C,KIF23,TRIM16,BTC,ATP4A,CTPS,S100A6,MYO3B,COL12A1,IQGAP1,GPR161,SV2A,IRF6,ARHGEF37,IQGAP3,CHMP2B,AQP11,TIMELESS,ABCD4,IGSF9B,STMN1,MASP1,BCL10,IL34,SLC39A1,MTHFD1L,APOBEC3,IFIT3,WD…
GO:MF	anion binding	GO:0043168	1.5422e-21	20.8119	2483	990	203	25063	SLC7A6,GNA14,PYGM,ANXA2,GSTA2,PFKP,TXNRD1,RRM1,EGFR,MAPK4,TUBA1B,SLC12A3,KIF23,ATP4A,CTPS,MYO3B,IQGAP1,PRODH2,ABCD4,MTHFD1L,RRAS2,ABCC4,TUBA1C,RYK,MERTK,SRL,TUBB6,AKR1B8,VIL1,MELK,PASK,TUBA1A,INSRR,TUBB4B,KIF18B,DNAH5,DDX11,CDK1,BUB1B,ASS1,CSAD,UBE2Z,PIF1,THNSL2,RACGAP1,ASNS,MCM3,TRIP13,TK1,PIPOX,DAPK1,ERCC6L,SCIN,ADCY7,RAB3D,NEK2,TUBB5,NLRP6,RAN,SLFN9,ABCA4,FLAD1,GPT2,RYR2,KIF2C,MCM5,UBE2C,ACAD1…
GO:MF	catalytic activity	GO:0003824	3.01169e-21	20.5212	5738	904	339	25063	EFEMP1,UGT1A6A,BST1,GNA14,PYGM,GSTA2,PFKP,MOGAT2,ADAM12,ALDH1A1,TXNRD1,RRM1,EGFR,MAPK4,DPEP1,TUBA1B,CNDP1,KIF23,TRIM16,ATP4A,CTPS,MYO3B,SGPP2,CHST9,UGT8A,PRODH2,FEN1,GNPTAB,METTL2,XPNPEP2,ABCD4,MASP1,MTHFD1L,APOBEC3,MBOAT1,ACP6,RRAS2,SLC25A42,ABCC4,TUBA1C,RYK,POLE,MERTK,HOGA1,PAMR1,MIOX,PLCXD2,DHRS3,TUBB6,AKR1B8,NSUN2,PDE8A,CDKN1C,PTPN14,B3GLCT,CAPN2,AKAP12,PLA2G5,CES1E,PTPN13,TYW3,PYROXD2,PRSS23…
GO:MF	heterocyclic compound binding	GO:1901363	2.11934e-20	19.6738	2343	898	179	25063	GNA14,PYGM,PFKP,ALDH1A1,TXNRD1,RRM1,EGFR,MAPK4,TUBA1B,SLC12A3,KIF23,ATP4A,CTPS,MYO3B,PRODH2,ABCD4,MTHFD1L,WDR77,RRAS2,ABCC4,TUBA1C,RYK,POLE,MERTK,MIOX,SRL,CHRNA4,TUBB6,AKR1B8,MELK,PASK,PHGDH,TUBA1A,INSRR,TUBB4B,KIF18B,SORD,DNAH5,DDX11,CDK1,BUB1B,ASS1,CSAD,UBE2Z,PIF1,THNSL2,ASNS,MCM3,TRIP13,TK1,PIPOX,DAPK1,UHRF1,ERCC6L,ADCY7,RAB3D,NEK2,TUBB5,NLRP6,RAN,SLFN9,ABCA4,FLAD1,GPT2,KIF2C,MCM5,UBE2C,ACAD12…
GO:MF	binding	GO:0005488	1.64512e-19	18.7838	16378	985	779	25063	SCEL,ZFP185,ANXA3,EFEMP1,UGT1A6A,F2RL1,SPP1,JAG1,SLC4A1,KLF6,SLC7A6,GNA14,ADGRG6,EGR1,PYGM,ANXA2,PDPN,GSTA2,PPP1R1A,NSG2,PFKP,MYL12A,TPM1,ADAM12,EGFL6,ALDH1A1,CXCL16,TXNRD1,AIF1L,ROBO2,RRM1,LGALS3,S100A10,FBLN5,EGFR,MAPK4,DPEP1,TUBA1B,SLC12A3,CNDP1,TCAF2,ANLN,SEMA3C,KIF23,TRIM16,BTC,ATP4A,CTPS,S100A6,MYO3B,COL12A1,IQGAP1,GPR161,SV2A,IRF6,CHN2,ARHGEF37,IQGAP3,PRODH2,CHMP2B,AQP11,FEN1,GNPTAB,TIMELE…
GO:BP	mitotic cell cycle	GO:0000278	2.88925e-45	44.5392	852	988	136	26944	PDPN,RRM1,EGFR,TUBA1B,ANLN,KIF23,BTC,IQGAP1,IQGAP3,CHMP2B,STMN1,TUBA1C,POLE,CCNF,TUBB6,NSL1,CDKN1C,TPX2,CCNB1,CDCA5,CCNA2,KNSTRN,KPNB1,TUBA1A,TACC3,ADAMTS1,ECT2,CDCA8,TUBB4B,KIF18B,CENPA,CDK1,BUB1B,LMNB1,CKS1B,SPAG5,MYBL2,USH1C,RACGAP1,PTPN3,ASNS,MCM3,TRIP13,TK1,PRC1,YWHAH,NEK2,TUBB5,RAN,ESPL1,EME1,KIF2C,UBE2C,FANCD2,NDE1,TOPBP1,TICRR,ACVR1B,CDC20,NDC80,NCAPD2,AURKB,STIL,CKAP2,TUBB2B,RHOU,TFDP1,K…
GO:BP	mitotic cell cycle process	GO:1903047	2.22272e-43	42.6531	718	988	122	26944	PDPN,RRM1,EGFR,ANLN,KIF23,BTC,IQGAP1,IQGAP3,CHMP2B,STMN1,POLE,CCNF,NSL1,CDKN1C,TPX2,CCNB1,CDCA5,CCNA2,KNSTRN,KPNB1,TACC3,ADAMTS1,ECT2,CDCA8,KIF18B,CENPA,CDK1,BUB1B,LMNB1,CKS1B,SPAG5,MYBL2,USH1C,RACGAP1,MCM3,TRIP13,TK1,PRC1,YWHAH,NEK2,RAN,ESPL1,EME1,KIF2C,UBE2C,FANCD2,NDE1,TOPBP1,TICRR,ACVR1B,CDC20,NDC80,NCAPD2,AURKB,STIL,CKAP2,RHOU,TFDP1,KIF20A,BARD1,CDC45,INCENP,CCNE1,NCAPH,KIF4,CCND1,MCM4,DBF4,…
GO:BP	cell cycle process	GO:0022402	2.69512e-43	42.5694	1256	977	162	26944	PDPN,RRM1,EGFR,ANLN,KIF23,BTC,IQGAP1,IQGAP3,CHMP2B,FEN1,TIMELESS,STMN1,POLE,CCN2,DIAPH3,CCNF,NSL1,NSUN2,CDKN1C,TPX2,PROX1,CCNB1,HEPACAM2,CDCA5,CCNA2,KNSTRN,KPNB1,PHGDH,TUBA1A,TACC3,ADAMTS1,ECT2,CDCA8,KIF18B,CENPA,DDX11,CDK1,BUB1B,LMNB1,CKS1B,SPAG5,MYBL2,USH1C,RACGAP1,MCM3,TRIP13,TK1,PRC1,YWHAH,NEK2,TUBB5,RAN,ESPL1,EME1,ASPM,KIF2C,MCM5,UBE2C,FANCD2,CENPN,FAM83D,NDE1,TOPBP1,MCM7,TICRR,ACVR1B,CDC20,…
GO:BP	cell cycle	GO:0007049	2.2164e-41	40.6544	1808	977	195	26944	PDPN,RRM1,EGFR,MAPK4,TUBA1B,ANLN,KIF23,BTC,IQGAP1,IQGAP3,CHMP2B,FEN1,TIMELESS,STMN1,TUBA1C,NUPR1,POLE,CCN2,DIAPH3,CCNF,TUBB6,NSL1,NSUN2,CDKN1C,TPX2,PROX1,CCNB1,HEPACAM2,CDCA5,CCNA2,KNSTRN,KPNB1,MELK,PHGDH,TUBA1A,TACC3,ADAMTS1,ECT2,CDCA8,TUBB4B,KIF18B,CENPA,DDX11,CDK1,BUB1B,LMNB1,CKS1B,SPAG5,MYBL2,USH1C,RACGAP1,PTPN3,ASNS,CHAF1B,MCM3,TRIP13,TK1,PRC1,UHRF1,ERCC6L,YWHAH,NEK2,TUBB5,RAN,ESPL1,EME1,ASP…
GO:BP	cell division	GO:0051301	1.30568e-30	29.8842	613	972	95	26944	ANLN,KIF23,BTC,IQGAP1,IQGAP3,CHMP2B,TIMELESS,STMN1,CCNF,NSUN2,TPX2,CCNB1,HEPACAM2,CDCA5,CCNA2,KNSTRN,ECT2,CDCA8,KIF18B,CENPA,DIXDC1,CDK1,BUB1B,CKS1B,SPAG5,RACGAP1,PRC1,ERCC6L,NEK2,RAN,ASPM,KIF2C,UBE2C,FAM83D,NDE1,CDC20,NDC80,NCAPD2,ESRRB,AURKB,CKAP2,PIMREG,KIF20A,INCENP,CCNE1,MAEA,NCAPH,TOP2A,KIF4,CCND1,CDC25B,PLK4,CCNB2,BIRC5,GPSM2,NUF2,CDK2,KLHL13,REEP4,PLK1,SPDL1,HMCN1,CDCA3,CHMP4C,SKA3,BORA,H…
GO:CC	cytoplasm	GO:0005737	1.54248e-58	57.8118	11561	986	675	26995	SCEL,ANXA3,UGT1A6A,F2RL1,SPP1,SLC4A1,KLF6,ADGRG6,EGR1,PYGM,ANXA2,PDPN,GSTA2,PPP1R1A,NSG2,LAMC2,PFKP,MYL12A,MOGAT2,TPM1,ALDH1A1,ARHGAP19,TXNRD1,AIF1L,RRM1,MAL2,CDCA7L,LGALS3,S100A10,EGFR,MAPK4,TUBA1B,SLC12A3,CNDP1,ANLN,KIF23,TRIM16,GOLM1,CTPS,S100A6,MYO3B,IQGAP1,GPR161,SGPP2,CHST9,SV2A,IRF6,ARHGEF37,UGT8A,KRT80,IQGAP3,PRODH2,CHMP2B,AQP11,FEN1,GNPTAB,IL17RD,METTL2,ABCD4,STMN1,MYOF,MASP1,BCL10,SLC39…
GO:CC	spindle	GO:0005819	6.87135e-30	29.163	423	967	77	26995	KIF23,CHMP2B,DIAPH3,TUBB6,NSUN2,TPX2,DCDC2A,CCNB1,HEPACAM2,KNSTRN,DLGAP5,CTTN,ECT2,CDCA8,TUBB4B,KIF18B,DDX11,CDK1,BUB1B,SPAG5,RACGAP1,PRC1,NEK2,TUBB5,ESPL1,ASPM,KIF2C,FAM83D,SLC34A1,NDE1,TOPBP1,CDC20,KIF15,AURKB,CKAP2,TUBB2B,CKAP2L,KIF20A,INCENP,MAEA,CDC25B,BIRC5,GPSM2,PLK1,SPDL1,CHMP4C,SKA3,BORA,NUP85,KIF16B,KIF22,HAUS4,SGO1,DSN1,KIF14,KNTC1,SHCBP1,PPP2CB,AURKA,CENPF,KIF11,CDC6,CAMK2B,PSRC1,CENP…
GO:CC	cytoskeleton	GO:0005856	1.03022e-28	27.9871	2373	975	201	26995	SLC4A1,MYL12A,TPM1,AIF1L,TUBA1B,PLEKHH1,ANLN,KIF23,MYO3B,IQGAP1,KRT80,CHMP2B,STMN1,MYOF,BCL10,FGD3,AHNAK,BMF,ABLIM1,TUBA1C,DIAPH3,CCNF,KLHL3,TUBB6,NSUN2,TPX2,PTPN14,DCDC2A,AKAP12,CCNB1,PDZD2,HEPACAM2,VIL1,PTPN13,KNSTRN,DLGAP5,DPYSL3,SPECC1,KRT18,TUBA1A,CTTN,TACC3,SYNE2,ECT2,TEDC1,TPM3,EPB41L3,CDCA8,TUBB4B,KIF18B,DIXDC1,DNAH5,DDX11,PPL,TSPAN5,CDK1,BUB1B,RHBG,LMNB1,SPAG5,RACGAP1,PTPN3,MCM3,PRC1,DAP…
GO:CC	microtubule cytoskeleton	GO:0015630	1.15541e-25	24.9373	1380	975	138	26995	TUBA1B,KIF23,IQGAP1,CHMP2B,STMN1,MYOF,BCL10,TUBA1C,DIAPH3,CCNF,TUBB6,NSUN2,TPX2,DCDC2A,CCNB1,PDZD2,HEPACAM2,KNSTRN,DLGAP5,SPECC1,KRT18,TUBA1A,CTTN,TACC3,ECT2,TEDC1,CDCA8,TUBB4B,KIF18B,DNAH5,DDX11,CDK1,BUB1B,SPAG5,RACGAP1,MCM3,PRC1,RAB3D,NEK2,TUBB5,RAN,ESPL1,ASPM,KIF2C,TTC39A,FAM83D,SLC34A1,NDE1,TOPBP1,PODXL,CDC20,NDC80,DCXR,KIF15,AURKB,STIL,APOE,CKAP2,TUBB2B,CKAP2L,KIF20A,CDC45,INCENP,CCNE1,MAEA,…
GO:CC	cellular anatomical entity	GO:0110165	7.65676e-22	21.116	22653	990	933	26995	SCEL,ANXA3,EFEMP1,ARPIN,UGT1A6A,BST1,F2RL1,SPP1,JAG1,TACSTD2,SLC4A1,KLF6,SLC7A6,GNA14,ADGRG6,EGR1,PYGM,ANXA2,PDPN,GSTA2,PPP1R1A,NSG2,LAMC2,PFKP,MYL12A,MOGAT2,TPM1,ADAM12,EGFL6,ALDH1A1,ARHGAP19,CXCL16,TXNRD1,AIF1L,ROBO2,RRM1,MAL2,CDCA7L,LGALS3,S100A10,TMEM72,DCBLD2,FBLN5,EGFR,MAPK4,DPEP1,TUBA1B,SLC12A3,CNDP1,PLEKHH1,TCAF2,ANLN,SEMA3C,KIF23,TRIM16,BTC,ATP4A,GOLM1,CTPS,S100A6,MYO3B,COL12A1,IQGAP1,GP…
KEGG	Cell cycle	KEGG:04110	6.61524e-07	6.17945	155	956	42	9330	CDKN1C,CCNB1,CDCA5,CCNA2,DDX11,CDK1,BUB1B,MCM3,TRIP13,YWHAH,ESPL1,MCM5,MCM7,TICRR,CDC20,NDC80,AURKB,TFDP1,CDC45,CCNE1,CCND1,MCM4,DBF4,CDC25B,CCNB2,PPP2R5A,TTK,MCM6,CDK2,PLK1,SGO1,PCNA,PPP2CB,CDC6,SMAD2,MYC,FBXO5,CDC7,CDK6,SFN,SMAD4,BUB1
KEGG	DNA replication	KEGG:03030	9.53701e-05	4.02059	35	691	13	9330	FEN1,POLE,PRIM2,MCM3,RPA2,MCM5,MCM7,LIG1,MCM4,MCM6,POLA2,PCNA,RFC3
REAC	Resolution of Sister Chromatid Cohesion	REAC:R-MMU-2500257	5.71749e-08	7.24279	113	696	33	8405	TUBA1B,TUBA1C,TUBB6,CCNB1,CDCA5,TUBA1A,CDCA8,TUBB4B,CENPA,CDK1,BUB1B,ERCC6L,KIF2C,CENPN,NDE1,CDC20,NDC80,AURKB,TUBB2B,INCENP,CENPU,CCNB2,PPP2R5A,NUF2,PLK1,SPDL1,NUP85,SGO1,DSN1,SPC24,KNTC1,PPP2CB,CENPF
REAC	EML4 and NUDC in mitotic spindle formation	REAC:R-MMU-9648025	6.57739e-07	6.18195	101	696	29	8405	TUBA1B,TUBA1C,TUBB6,TUBA1A,CDCA8,TUBB4B,CENPA,BUB1B,ERCC6L,KIF2C,CENPN,NDE1,CDC20,NDC80,AURKB,TUBB2B,INCENP,CENPU,PPP2R5A,NUF2,PLK1,SPDL1,NUP85,SGO1,DSN1,SPC24,KNTC1,PPP2CB,CENPF
REAC	Mitotic Prometaphase	REAC:R-MMU-68877	1.19682e-05	4.92197	178	696	38	8405	TUBA1B,TUBA1C,TUBB6,CCNB1,CDCA5,TUBA1A,CDCA8,TUBB4B,CENPA,CDK1,BUB1B,ERCC6L,NEK2,TUBB5,KIF2C,CENPN,NDE1,CDC20,NDC80,AURKB,TUBB2B,INCENP,NCAPH,CENPU,PLK4,CCNB2,PPP2R5A,NUF2,PLK1,SPDL1,NUP85,HAUS4,SGO1,DSN1,SPC24,KNTC1,PPP2CB,CENPF
REAC	Mitotic Anaphase	REAC:R-MMU-68882	1.1986e-05	4.92133	213	696	42	8405	TUBA1B,CHMP2B,TUBA1C,TUBB6,CCNB1,CDCA5,KPNB1,TUBA1A,CDCA8,TUBB4B,CENPA,CDK1,BUB1B,LMNB1,ERCC6L,RAN,ESPL1,KIF2C,UBE2C,CENPN,NDE1,CDC20,NDC80,AURKB,TUBB2B,LBR,INCENP,CENPU,CCNB2,PPP2R5A,NUF2,PLK1,SPDL1,CHMP4C,NUP85,NUP205,SGO1,DSN1,SPC24,KNTC1,PPP2CB,CENPF
REAC	RHO GTPases Activate Formins	REAC:R-MMU-5663220	1.1986e-05	4.92133	127	696	30	8405	TUBA1B,TUBA1C,DIAPH3,TUBB6,TUBA1A,CDCA8,TUBB4B,CENPA,BUB1B,ERCC6L,KIF2C,CENPN,NDE1,CDC20,NDC80,AURKB,TUBB2B,INCENP,CENPU,PPP2R5A,NUF2,PLK1,SPDL1,NUP85,SGO1,DSN1,SPC24,KNTC1,PPP2CB,CENPF
