# Supplementary material for: The Tumor-Associated Calcium Signal Transducer 2 (TACSTD2) oncogene is upregulated in cystic epithelial cells revealing a potential new target for polycystic kidney disease
Source: PLoS Genet. 2024 Dec 12;20(12):e1011510. doi: 10.1371/journal.pgen.1011510 (PMC11670935; doi:10.1371/journal.pgen.1011510)
Supplement: S6 Table — (XLSX) [file pgen.1011510.s006.xlsx]

## Sheet: Key
Results of functional enrichment analysis performed using g:Profiler g:Gost for the following lists of genes
A.	All P6 DEGs FDR<0.05
B.	Top 1,000 P10 DEGs FDR <0.05
C.	P6 DEGs not significantly differentially expressed at P10
D.	Top 1,000 P10 DEGs not significantly differentially expressed at P6
E.	DEGs common to P6 and P10, defined as Cyst Initiation Candidates (CICs) in this work

## Sheet: S6_Table_P6_unique
# version: e111_eg58_p18_30541362
# date: 3/1/2024	11:18:57 AM
# organism: mmusculus
# all results: false
# ordered: true
# no iea: false
# sources: GO:MF	GO:BP	GO:CC	KEGG	REAC	WP	TF	MIRNA	HPA	CORUM
# combined: false
# numeric ns: ENTREZGENE_ACC
# domain scope: annotated
# measure underrepresentation: false
# significance threshold method: false_discovery_rate
# user threshold: 0.01
# no evidences: false
# query genes included: query_1<ENSMUSG00000040447	ENSMUSG00000029311	ENSMUSG00000029695	ENSMUSG00000056025	ENSMUSG00000027204	ENSMUSG00000022371	ENSMUSG00000044816	ENSMUSG00000025969	ENSMUSG00000032377	ENSMUSG00000006850
# query genes not included: none
# query genes duplicates: none
source	term_name	term_id	adjusted_p_value	negative_log10_of_adjusted_p_value	term_size	query_size	intersection_size	effective_domain_size	intersections
GO:MF	saccharopine dehydrogenase activity	GO:0004753	0.00299246	2.52397	1	3	1	25063	AASS
GO:MF	extracellular matrix structural constituent	GO:0005201	0.00299246	2.52397	132	15	3	25063	FBN1,COL14A1,COL6A3
GO:MF	sphingolipid transporter activity	GO:0046624	0.00299246	2.52397	17	17	2	25063	SPNS2,MTTP
GO:MF	saccharopine dehydrogenase (NADP+, L-lysine-forming) activity	GO:0047130	0.00299246	2.52397	1	3	1	25063	AASS
GO:MF	saccharopine dehydrogenase (NAD+, L-glutamate-forming) activity	GO:0047131	0.00299246	2.52397	1	3	1	25063	AASS
GO:MF	lipid transporter activity	GO:0005319	0.00471437	2.32658	179	17	3	25063	SPNS2,PLSCR4,MTTP
GO:MF	extracellular matrix structural constituent conferring tensile strength	GO:0030020	0.00506966	2.29502	42	15	2	25063	COL14A1,COL6A3
GO:CC	collagen-containing extracellular matrix	GO:0062023	0.00403769	2.39387	371	15	4	26995	FBN1,COL14A1,SPARCL1,COL6A3
GO:CC	external encapsulating structure	GO:0030312	0.00430679	2.36585	501	15	4	26995	FBN1,COL14A1,SPARCL1,COL6A3
GO:CC	extracellular matrix	GO:0031012	0.00430679	2.36585	499	15	4	26995	FBN1,COL14A1,SPARCL1,COL6A3
