# Supplementary material for: The Tumor-Associated Calcium Signal Transducer 2 (TACSTD2) oncogene is upregulated in cystic epithelial cells revealing a potential new target for polycystic kidney disease
Source: PLoS Genet. 2024 Dec 12;20(12):e1011510. doi: 10.1371/journal.pgen.1011510 (PMC11670935; doi:10.1371/journal.pgen.1011510)
Supplement: S7 Table — (XLSX) [file pgen.1011510.s007.xlsx]

## Sheet: Key
Results of functional enrichment analysis performed using g:Profiler g:Gost for the following lists of genes
A.	All P6 DEGs FDR<0.05
B.	Top 1,000 P10 DEGs FDR <0.05
C.	P6 DEGs not significantly differentially expressed at P10
D.	Top 1,000 P10 DEGs not significantly differentially expressed at P6
E.	DEGs common to P6 and P10, defined as Cyst Initiation Candidates (CICs) in this work

## Sheet: S7_Table_P10_unique
# version: e111_eg58_p18_30541362
# date: 3/1/2024	12:07:10 PM
# organism: mmusculus
# all results: false
# ordered: true
# no iea: false
# sources: GO:MF	GO:BP	GO:CC	KEGG	REAC	WP	TF	MIRNA	HPA	CORUM
# combined: false
# numeric ns: ENTREZGENE_ACC
# domain scope: annotated
# measure underrepresentation: false
# significance threshold method: false_discovery_rate
# user threshold: 0.01
# no evidences: false
# query genes included: query_1<ENSMUSG00000022123	ENSMUSG00000029484	ENSMUSG00000020467	ENSMUSG00000054545	ENSMUSG00000029082	ENSMUSG00000021678	ENSMUSG00000029304	ENSMUSG00000027276	ENSMUSG00000006574	ENSMUSG00000000078
# query genes not included: GM10639	B830017H08RIK	FAM129A	BC067074	FAM102B	FAM214A	LHFP	DDX39	TMEM8
# query genes duplicates: MYL12B
source	term_name	term_id	adjusted_p_value	negative_log10_of_adjusted_p_value	term_size	query_size	intersection_size	effective_domain_size	intersections
GO:MF	protein binding	GO:0005515	5.04e-31	30.2978	10460	990	600	25063	ANXA3,EFEMP1,UGT1A6A,F2RL1,SPP1,JAG1,SLC4A1,GNA14,ADGRG6,EGR1,ANXA2,PDPN,GSTA2,PPP1R1A,NSG2,PFKP,MYL12A,TPM1,ADAM12,ALDH1A1,CXCL16,TXNRD1,ROBO2,RRM1,LGALS3,S100A10,EGFR,MAPK4,TUBA1B,SLC12A3,TCAF2,ANLN,KIF23,TRIM16,BTC,ATP4A,CTPS,S100A6,MYO3B,COL12A1,IQGAP1,GPR161,SV2A,IQGAP3,AQP11,TIMELESS,ABCD4,IGSF9B,STMN1,MASP1,BCL10,IL34,SLC39A1,MTHFD1L,APOBEC3,IFIT3,WDR77,KCNE1L,ANO5,FRAS1,AHNAK,BMF,CCN1,RRA…
GO:MF	anion binding	GO:0043168	6.53e-23	22.1848	2483	987	206	25063	SLC7A6,GNA14,PYGM,ANXA2,GSTA2,PFKP,TXNRD1,RRM1,EGFR,MAPK4,TUBA1B,SLC12A3,KIF23,ATP4A,CTPS,MYO3B,IQGAP1,PRODH2,ABCD4,MTHFD1L,RRAS2,ABCC4,TUBA1C,RYK,MERTK,SRL,TUBB6,AKR1B8,MELK,PASK,TUBA1A,INSRR,TUBB4B,KIF18B,DDX11,CDK1,BUB1B,ASS1,CSAD,PIF1,THNSL2,RACGAP1,ASNS,MCM3,TRIP13,TK1,PIPOX,DAPK1,ERCC6L,SCIN,ADCY7,RAB3D,NEK2,TUBB5,NLRP6,RAN,SLFN9,ABCA4,FLAD1,GPT2,RYR2,KIF2C,MCM5,UBE2C,ACAD12,UXS1,DAPP1,G6PC…
GO:MF	catalytic activity	GO:0003824	2.93e-22	21.533	5738	870	332	25063	EFEMP1,UGT1A6A,BST1,GNA14,PYGM,GSTA2,PFKP,MOGAT2,ADAM12,ALDH1A1,TXNRD1,RRM1,EGFR,MAPK4,DPEP1,TUBA1B,CNDP1,KIF23,TRIM16,ATP4A,CTPS,MYO3B,SGPP2,CHST9,UGT8A,PRODH2,FEN1,XPNPEP2,ABCD4,MASP1,MTHFD1L,APOBEC3,MBOAT1,ACP6,RRAS2,SLC25A42,ABCC4,TUBA1C,RYK,POLE,MERTK,HOGA1,PAMR1,MIOX,PLCXD2,DHRS3,TUBB6,AKR1B8,NSUN2,PDE8A,CDKN1C,PTPN14,B3GLCT,CAPN2,PLA2G5,CES1E,PTPN13,TYW3,PYROXD2,PRSS23,DPYSL3,MELK,PASK,PHG…
GO:MF	heterocyclic compound binding	GO:1901363	4.1e-21	20.3875	2343	987	193	25063	GNA14,PYGM,PFKP,ALDH1A1,TXNRD1,RRM1,EGFR,MAPK4,TUBA1B,SLC12A3,KIF23,ATP4A,CTPS,MYO3B,PRODH2,ABCD4,MTHFD1L,WDR77,RRAS2,ABCC4,TUBA1C,RYK,POLE,MERTK,MIOX,SRL,TUBB6,AKR1B8,MELK,PASK,PHGDH,TUBA1A,INSRR,TUBB4B,KIF18B,SORD,DDX11,CDK1,BUB1B,ASS1,CSAD,PIF1,THNSL2,ASNS,MCM3,TRIP13,TK1,PIPOX,DAPK1,UHRF1,ERCC6L,ADCY7,RAB3D,NEK2,TUBB5,NLRP6,RAN,SLFN9,ABCA4,FLAD1,GPT2,KIF2C,MCM5,UBE2C,ACAD12,UXS1,MCM7,ACVR1B,A…
GO:MF	nucleoside phosphate binding	GO:1901265	2.3e-19	18.6381	2200	987	180	25063	GNA14,PYGM,PFKP,ALDH1A1,TXNRD1,RRM1,EGFR,MAPK4,TUBA1B,SLC12A3,KIF23,ATP4A,CTPS,MYO3B,PRODH2,ABCD4,MTHFD1L,WDR77,RRAS2,ABCC4,TUBA1C,RYK,POLE,MERTK,MIOX,SRL,TUBB6,AKR1B8,MELK,PASK,PHGDH,TUBA1A,INSRR,TUBB4B,KIF18B,SORD,DDX11,CDK1,BUB1B,ASS1,PIF1,ASNS,MCM3,TRIP13,TK1,PIPOX,DAPK1,UHRF1,ERCC6L,ADCY7,RAB3D,NEK2,TUBB5,NLRP6,RAN,SLFN9,ABCA4,FLAD1,KIF2C,MCM5,UBE2C,ACAD12,UXS1,MCM7,ACVR1B,ACAD10,PCK1,SYN2,A…
GO:BP	mitotic cell cycle	GO:0000278	2.67e-49	48.5739	852	970	140	26944	PDPN,RRM1,EGFR,TUBA1B,ANLN,KIF23,BTC,IQGAP1,IQGAP3,STMN1,TUBA1C,POLE,CCNF,TUBB6,NSL1,CDKN1C,TPX2,CCNB1,CDCA5,CCNA2,KNSTRN,KPNB1,TUBA1A,TACC3,ADAMTS1,ECT2,CDCA8,TUBB4B,KIF18B,CENPA,CDK1,BUB1B,LMNB1,CKS1B,SPAG5,MYBL2,USH1C,RACGAP1,PTPN3,ASNS,MCM3,TRIP13,TK1,PRC1,YWHAH,NEK2,TUBB5,RAN,ESPL1,EME1,KIF2C,UBE2C,FANCD2,NDE1,TOPBP1,TICRR,ACVR1B,CDC20,NDC80,NCAPD2,AURKB,STIL,CKAP2,TUBB2B,RHOU,TFDP1,KIF20A,B…
GO:BP	mitotic cell cycle process	GO:1903047	1.95e-47	46.7097	718	970	126	26944	PDPN,RRM1,EGFR,ANLN,KIF23,BTC,IQGAP1,IQGAP3,STMN1,POLE,CCNF,NSL1,CDKN1C,TPX2,CCNB1,CDCA5,CCNA2,KNSTRN,KPNB1,TACC3,ADAMTS1,ECT2,CDCA8,KIF18B,CENPA,CDK1,BUB1B,LMNB1,CKS1B,SPAG5,MYBL2,USH1C,RACGAP1,MCM3,TRIP13,TK1,PRC1,YWHAH,NEK2,RAN,ESPL1,EME1,KIF2C,UBE2C,FANCD2,NDE1,TOPBP1,TICRR,ACVR1B,CDC20,NDC80,NCAPD2,AURKB,STIL,CKAP2,RHOU,TFDP1,KIF20A,BARD1,CDC45,INCENP,CCNE1,NCAPH,KIF4,CCND1,MCM4,DBF4,CDC25B,…
GO:BP	cell cycle process	GO:0022402	4.54e-47	46.3429	1256	970	167	26944	PDPN,RRM1,EGFR,ANLN,KIF23,BTC,IQGAP1,IQGAP3,FEN1,TIMELESS,STMN1,POLE,CCN2,DIAPH3,CCNF,NSL1,NSUN2,CDKN1C,TPX2,PROX1,CCNB1,HEPACAM2,CDCA5,CCNA2,KNSTRN,KPNB1,PHGDH,TUBA1A,TACC3,ADAMTS1,ECT2,CDCA8,KIF18B,CENPA,DDX11,CDK1,BUB1B,LMNB1,CKS1B,SPAG5,MYBL2,USH1C,RACGAP1,MCM3,TRIP13,TK1,PRC1,YWHAH,NEK2,TUBB5,RAN,ESPL1,EME1,ASPM,KIF2C,MCM5,UBE2C,FANCD2,CENPN,FAM83D,NDE1,TOPBP1,MCM7,TICRR,ACVR1B,CDC20,NDC80,N…
GO:BP	cell cycle	GO:0007049	8.04e-46	45.0945	1808	989	204	26944	PDPN,RRM1,EGFR,MAPK4,TUBA1B,ANLN,KIF23,BTC,IQGAP1,IQGAP3,FEN1,TIMELESS,STMN1,TUBA1C,NUPR1,POLE,CCN2,DIAPH3,CCNF,TUBB6,NSL1,NSUN2,CDKN1C,TPX2,PROX1,CCNB1,HEPACAM2,CDCA5,CCNA2,KNSTRN,KPNB1,MELK,PHGDH,TUBA1A,TACC3,ADAMTS1,ECT2,CDCA8,TUBB4B,KIF18B,CENPA,DDX11,CDK1,BUB1B,LMNB1,CKS1B,SPAG5,MYBL2,USH1C,RACGAP1,PTPN3,ASNS,CHAF1B,MCM3,TRIP13,TK1,PRC1,UHRF1,ERCC6L,YWHAH,NEK2,TUBB5,RAN,ESPL1,EME1,ASPM,KIF2C…
GO:BP	cell division	GO:0051301	1.13e-31	30.9482	613	963	96	26944	ANLN,KIF23,BTC,IQGAP1,IQGAP3,TIMELESS,STMN1,CCNF,NSUN2,TPX2,CCNB1,HEPACAM2,CDCA5,CCNA2,KNSTRN,ECT2,CDCA8,KIF18B,CENPA,DIXDC1,CDK1,BUB1B,CKS1B,SPAG5,RACGAP1,PRC1,ERCC6L,NEK2,RAN,ASPM,KIF2C,UBE2C,FAM83D,NDE1,CDC20,NDC80,NCAPD2,ESRRB,AURKB,CKAP2,PIMREG,KIF20A,INCENP,CCNE1,MAEA,NCAPH,TOP2A,KIF4,CCND1,CDC25B,PLK4,CCNB2,BIRC5,GPSM2,NUF2,CDK2,KLHL13,REEP4,PLK1,SPDL1,HMCN1,CDCA3,CHMP4C,SKA3,BORA,HAUS4,SG…
GO:CC	cytoplasm	GO:0005737	3.73e-60	59.428	11561	989	680	26995	SCEL,ANXA3,UGT1A6A,F2RL1,SPP1,SLC4A1,KLF6,ADGRG6,EGR1,PYGM,ANXA2,PDPN,GSTA2,PPP1R1A,NSG2,LAMC2,PFKP,MYL12A,MOGAT2,TPM1,ALDH1A1,ARHGAP19,TXNRD1,RRM1,MAL2,CDCA7L,LGALS3,S100A10,EGFR,MAPK4,TUBA1B,SLC12A3,CNDP1,ANLN,KIF23,TRIM16,GOLM1,CTPS,S100A6,MYO3B,IQGAP1,GPR161,SGPP2,CHST9,SV2A,UGT8A,KRT80,IQGAP3,PRODH2,AQP11,FEN1,IL17RD,ABCD4,STMN1,MYOF,MASP1,BCL10,SLC39A1,MTHFD1L,APOBEC3,IFIT3,FGD3,WDR77,MBOAT…
GO:CC	spindle	GO:0005819	3.74e-30	29.4273	423	932	76	26995	KIF23,DIAPH3,TUBB6,NSUN2,TPX2,DCDC2A,CCNB1,HEPACAM2,KNSTRN,DLGAP5,CTTN,ECT2,CDCA8,TUBB4B,KIF18B,DDX11,CDK1,BUB1B,SPAG5,RACGAP1,PRC1,NEK2,TUBB5,ESPL1,ASPM,KIF2C,FAM83D,SLC34A1,NDE1,TOPBP1,CDC20,KIF15,AURKB,CKAP2,TUBB2B,CKAP2L,KIF20A,INCENP,MAEA,CDC25B,BIRC5,GPSM2,PLK1,SPDL1,CHMP4C,SKA3,BORA,NUP85,KIF16B,KIF22,HAUS4,SGO1,DSN1,KIF14,KNTC1,SHCBP1,PPP2CB,AURKA,CENPF,KIF11,CDC6,CAMK2B,PSRC1,CENPE,FAM16…
GO:CC	cytoskeleton	GO:0005856	1.48e-28	27.8295	2373	963	199	26995	SLC4A1,MYL12A,TPM1,TUBA1B,PLEKHH1,ANLN,KIF23,MYO3B,IQGAP1,KRT80,STMN1,MYOF,BCL10,FGD3,AHNAK,BMF,TUBA1C,DIAPH3,CCNF,KLHL3,TUBB6,NSUN2,TPX2,PTPN14,DCDC2A,CCNB1,PDZD2,HEPACAM2,PTPN13,KNSTRN,DLGAP5,DPYSL3,SPECC1,KRT18,TUBA1A,CTTN,TACC3,SYNE2,ECT2,TEDC1,TPM3,EPB41L3,CDCA8,TUBB4B,KIF18B,DIXDC1,DDX11,PPL,TSPAN5,CDK1,BUB1B,RHBG,LMNB1,SPAG5,RACGAP1,PTPN3,MCM3,PRC1,DAPK1,DSP,SCIN,VCL,RAB3D,NEK2,TUBB5,RAN,T…
GO:CC	microtubule cytoskeleton	GO:0015630	3.15e-26	25.5016	1380	940	136	26995	TUBA1B,KIF23,IQGAP1,STMN1,MYOF,BCL10,TUBA1C,DIAPH3,CCNF,TUBB6,NSUN2,TPX2,DCDC2A,CCNB1,PDZD2,HEPACAM2,KNSTRN,DLGAP5,SPECC1,KRT18,TUBA1A,CTTN,TACC3,ECT2,TEDC1,CDCA8,TUBB4B,KIF18B,DDX11,CDK1,BUB1B,SPAG5,RACGAP1,MCM3,PRC1,RAB3D,NEK2,TUBB5,RAN,ESPL1,ASPM,KIF2C,TTC39A,FAM83D,SLC34A1,NDE1,TOPBP1,PODXL,CDC20,NDC80,DCXR,KIF15,AURKB,STIL,APOE,CKAP2,TUBB2B,CKAP2L,KIF20A,CDC45,INCENP,CCNE1,MAEA,TOP2A,KIF4,CD…
GO:CC	cellular anatomical entity	GO:0110165	6.39e-22	21.1948	22653	972	917	26995	SCEL,ANXA3,EFEMP1,UGT1A6A,BST1,F2RL1,SPP1,JAG1,SLC4A1,KLF6,SLC7A6,GNA14,ADGRG6,EGR1,PYGM,ANXA2,PDPN,GSTA2,PPP1R1A,NSG2,LAMC2,PFKP,MYL12A,MOGAT2,TPM1,ADAM12,EGFL6,ALDH1A1,ARHGAP19,CXCL16,TXNRD1,ROBO2,RRM1,MAL2,CDCA7L,LGALS3,S100A10,TMEM72,DCBLD2,EGFR,MAPK4,DPEP1,TUBA1B,SLC12A3,CNDP1,PLEKHH1,TCAF2,ANLN,KIF23,TRIM16,BTC,ATP4A,GOLM1,CTPS,S100A6,MYO3B,COL12A1,IQGAP1,GPR161,SGPP2,CHST9,SV2A,CHN2,UGT8A,…
KEGG	Cell cycle	KEGG:04110	8.47e-08	7.07195	155	970	44	9330	CDKN1C,CCNB1,CDCA5,CCNA2,DDX11,CDK1,BUB1B,MCM3,TRIP13,YWHAH,ESPL1,MCM5,MCM7,TICRR,CDC20,NDC80,AURKB,TFDP1,CDC45,CCNE1,CCND1,MCM4,DBF4,CDC25B,CCNB2,PPP2R5A,TTK,MCM6,CDK2,PLK1,SGO1,PCNA,PPP2CB,CDC6,SMAD2,MYC,FBXO5,CDC7,CDK6,SFN,SMAD4,BUB1,CDKN2C,MTBP
KEGG	DNA replication	KEGG:03030	5.61433e-05	4.2507	35	660	13	9330	FEN1,POLE,PRIM2,MCM3,RPA2,MCM5,MCM7,LIG1,MCM4,MCM6,POLA2,PCNA,RFC3
REAC	Resolution of Sister Chromatid Cohesion	REAC:R-MMU-2500257	1.67e-08	7.77741	113	665	33	8405	TUBA1B,TUBA1C,TUBB6,CCNB1,CDCA5,TUBA1A,CDCA8,TUBB4B,CENPA,CDK1,BUB1B,ERCC6L,KIF2C,CENPN,NDE1,CDC20,NDC80,AURKB,TUBB2B,INCENP,CENPU,CCNB2,PPP2R5A,NUF2,PLK1,SPDL1,NUP85,SGO1,DSN1,SPC24,KNTC1,PPP2CB,CENPF
REAC	EML4 and NUDC in mitotic spindle formation	REAC:R-MMU-9648025	2.25e-07	6.6479	101	665	29	8405	TUBA1B,TUBA1C,TUBB6,TUBA1A,CDCA8,TUBB4B,CENPA,BUB1B,ERCC6L,KIF2C,CENPN,NDE1,CDC20,NDC80,AURKB,TUBB2B,INCENP,CENPU,PPP2R5A,NUF2,PLK1,SPDL1,NUP85,SGO1,DSN1,SPC24,KNTC1,PPP2CB,CENPF
REAC	Mitotic Prometaphase	REAC:R-MMU-68877	3.47617e-06	5.4589	178	665	38	8405	TUBA1B,TUBA1C,TUBB6,CCNB1,CDCA5,TUBA1A,CDCA8,TUBB4B,CENPA,CDK1,BUB1B,ERCC6L,NEK2,TUBB5,KIF2C,CENPN,NDE1,CDC20,NDC80,AURKB,TUBB2B,INCENP,NCAPH,CENPU,PLK4,CCNB2,PPP2R5A,NUF2,PLK1,SPDL1,NUP85,HAUS4,SGO1,DSN1,SPC24,KNTC1,PPP2CB,CENPF
REAC	Cell Cycle, Mitotic	REAC:R-MMU-69278	6.62092e-06	5.17908	486	671	74	8405	TUBA1B,KIF23,TUBA1C,POLE,TUBB6,CDKN1C,TPX2,CCNB1,PRIM2,CDCA5,CCNA2,KPNB1,TUBA1A,CDCA8,TUBB4B,CENPA,CDK1,BUB1B,LMNB1,CKS1B,MCM3,ERCC6L,NEK2,TUBB5,RAN,ESPL1,KIF2C,MCM5,UBE2C,CENPN,NDE1,MCM7,CDC20,NDC80,AURKB,TUBB2B,TFDP1,KIF20A,LBR,CDC45,H2BC18,INCENP,CCNE1,NCAPH,CCND1,MCM4,DBF4,CDC25B,CENPU,MCM10,PLK4,CCNB2,PPP2R5A,MCM6,NUF2,POLA2,CDK2,PLK1,SPDL1,CHMP4C,BORA,NUP85,NUP205,HAUS4,SGO1,DSN1,PCNA,SPC24…
REAC	RHO GTPases Activate Formins	REAC:R-MMU-5663220	6.88579e-06	5.16205	127	665	30	8405	TUBA1B,TUBA1C,DIAPH3,TUBB6,TUBA1A,CDCA8,TUBB4B,CENPA,BUB1B,ERCC6L,KIF2C,CENPN,NDE1,CDC20,NDC80,AURKB,TUBB2B,INCENP,CENPU,PPP2R5A,NUF2,PLK1,SPDL1,NUP85,SGO1,DSN1,SPC24,KNTC1,PPP2CB,CENPF
