# Supplementary material for: The Tumor-Associated Calcium Signal Transducer 2 (TACSTD2) oncogene is upregulated in cystic epithelial cells revealing a potential new target for polycystic kidney disease
Source: PLoS Genet. 2024 Dec 12;20(12):e1011510. doi: 10.1371/journal.pgen.1011510 (PMC11670935; doi:10.1371/journal.pgen.1011510)
Supplement: S8 Table — (XLSX) [file pgen.1011510.s008.xlsx]

## Sheet: Key
Results of functional enrichment analysis performed using g:Profiler g:Gost for the following lists of genes
A.	All P6 DEGs FDR<0.05
B.	Top 1,000 P10 DEGs FDR <0.05
C.	P6 DEGs not significantly differentially expressed at P10
D.	Top 1,000 P10 DEGs not significantly differentially expressed at P6
E.	DEGs common to P6 and P10, defined as Cyst Initiation Candidates (CICs) in this work

## Sheet: S8_Table_CIC_common_genes
# version: e111_eg58_p18_30541362
# date: 3/1/2024	11:20:51 AM
# organism: mmusculus
# all results: false
# ordered: true
# no iea: false
# sources: GO:MF	GO:BP	GO:CC	KEGG	REAC	WP	TF	MIRNA	HPA	CORUM
# combined: false
# numeric ns: ENTREZGENE_ACC
# domain scope: annotated
# measure underrepresentation: false
# significance threshold method: false_discovery_rate
# user threshold: 0.01
# no evidences: false
# query genes included: query_1<ENSMUSG00000020990	ENSMUSG00000031351	ENSMUSG00000021186	ENSMUSG00000028369	ENSMUSG00000039043	ENSMUSG00000030772	ENSMUSG00000020691	ENSMUSG00000045094	ENSMUSG00000028780	ENSMUSG00000038365
# query genes not included: none
# query genes duplicates: none
source	term_name	term_id	adjusted_p_value	negative_log10_of_adjusted_p_value	term_size	query_size	intersection_size	effective_domain_size	intersections
GO:MF	integrin binding involved in cell-matrix adhesion	GO:0098640	0.00166128	2.77956	5	20	2	25063	SVEP1,ITGA9
GO:MF	cell-matrix adhesion mediator activity	GO:0098634	0.00298459	2.52512	9	20	2	25063	SVEP1,ITGA9
GO:MF	alkali metal ion binding	GO:0031420	0.00420912	2.37581	25	70	3	25063	IMPA1,PKLR,SCN8A
GO:BP	cell motility	GO:0048870	0.00136881	2.86366	1760	59	16	26944	SVEP1,ARPIN,SEMA3C,SRPX2,ITGA9,AKAP12,TACSTD2,BCL11B,MGAT5,CFAP20,CCDC25,VIL1,VSTM4,CCN4,NTN4,DNAH5
GO:BP	cell migration	GO:0016477	0.0071282	2.14702	1538	54	13	26944	SVEP1,ARPIN,SEMA3C,SRPX2,ITGA9,AKAP12,TACSTD2,BCL11B,MGAT5,VIL1,VSTM4,CCN4,NTN4
GO:BP	vasculature development	GO:0001944	0.00804686	2.09437	793	13	5	26944	FBLN5,SVEP1,SEMA3C,TMEM100,SRPX2
GO:BP	locomotion	GO:0040011	0.00804686	2.09437	1273	53	11	26944	ARPIN,SEMA3C,SRPX2,ITGA9,AKAP12,TACSTD2,MGAT5,CFAP20,CCDC25,VIL1,CCN4
GO:BP	positive regulation of locomotion	GO:0040017	0.00804686	2.09437	624	67	9	26944	SEMA3C,SRPX2,AKAP12,MGAT5,CFAP20,CCDC25,VIL1,CCN4,F2R
GO:BP	regulation of cell motility	GO:2000145	0.00804686	2.09437	1045	53	10	26944	ARPIN,SEMA3C,SRPX2,AKAP12,TACSTD2,MGAT5,CFAP20,CCDC25,VIL1,CCN4
GO:BP	positive regulation of cell motility	GO:2000147	0.00804686	2.09437	607	67	9	26944	SEMA3C,SRPX2,AKAP12,MGAT5,CFAP20,CCDC25,VIL1,CCN4,F2R
GO:BP	regulation of locomotion	GO:0040012	0.00998069	2.00084	1089	53	10	26944	ARPIN,SEMA3C,SRPX2,AKAP12,TACSTD2,MGAT5,CFAP20,CCDC25,VIL1,CCN4
GO:CC	external encapsulating structure	GO:0030312	0.000201254	3.69626	501	21	6	26995	FBLN5,SVEP1,SEMA3C,SRPX2,PLXDC2,LAD1
GO:CC	extracellular matrix	GO:0031012	0.000201254	3.69626	499	21	6	26995	FBLN5,SVEP1,SEMA3C,SRPX2,PLXDC2,LAD1
GO:CC	collagen-containing extracellular matrix	GO:0062023	0.000640084	3.19376	371	21	5	26995	FBLN5,SEMA3C,SRPX2,PLXDC2,LAD1
GO:CC	cell periphery	GO:0071944	0.00110731	2.95573	6862	72	35	26995	FBLN5,SVEP1,SEMA3C,TMEM100,SRPX2,PLXDC2,EHBP1,ITGA9,LAD1,SH3D19,AIF1L,AKAP12,TACSTD2,CHRNA4,SLC22A15,APLNR,ZMAT3,CCDC25,NECAP1,VIL1,RASGRF2,SLC14A2,VSTM4,CCN4,NTN4,RHPN2,CHMP2B,SCARB2,SGMS1,RAB2B,ADAMTS16,F2R,ARHGEF9,SCN8A,TSPAN14
